# Supplementary material for: Artificial intelligence solutions enabling sustainable agriculture: A bibliometric analysis
Source: PLoS One. 2022 Jun 9;17(6):e0268989. doi: 10.1371/journal.pone.0268989 (PMC9182339; doi:10.1371/journal.pone.0268989)
Supplement: S1 Data — (CSV) [file pone.0268989.s001.csv]

Authors	Author(s) ID	Title	Year	Source title	Volume	Issue	Art. No.	Page start	Page end	Page count	Cited by	DOI	Link	Affiliations	Authors with affiliations	Abstract	Author Keywords	Index Keywords	Correspondence Address	Editors	Publisher	ISSN	ISBN	CODEN	PubMed ID	Language of Original Document	Abbreviated Source Title	Document Type	Publication Stage	Open Access	Source	EID
Bento V.A., Ribeiro A.F.S., Russo A., Gouveia C.M., Cardoso R.M., Soares P.M.M.	56938637200;57219515418;55215472500;55386911300;57195769430;7006091410;	The impact of climate change in wheat and barley yields in the Iberian Peninsula	2021	Scientific Reports	11	1	15484					10.1038/s41598-021-95014-6	https://www.scopus.com/inward/record.uri?eid=2-s2.0-85111526903&doi=10.1038%2fs41598-021-95014-6&partnerID=40&md5=602d3073d921f8fe96ad5bb33f699415	Instituto Dom Luiz, Faculdade de Ciências da Universidade de Lisboa, Lisbon, 1749-016, Portugal; Institute for Atmospheric and Climate Science, ETH Zurich, Universitätstrasse 16, Zurich, 8092, Switzerland; Instituto Português do Mar e da Atmosfera, I.P., Rua C do AeroportoLisbon, 1749-077, Portugal	Bento, V.A., Instituto Dom Luiz, Faculdade de Ciências da Universidade de Lisboa, Lisbon, 1749-016, Portugal; Ribeiro, A.F.S., Instituto Dom Luiz, Faculdade de Ciências da Universidade de Lisboa, Lisbon, 1749-016, Portugal, Institute for Atmospheric and Climate Science, ETH Zurich, Universitätstrasse 16, Zurich, 8092, Switzerland; Russo, A., Instituto Dom Luiz, Faculdade de Ciências da Universida…	The impact of climate change on wheat and barley yields in two regions of the Iberian Peninsula is here examined. Regression models are developed by using EURO-CORDEX regional climate model (RCM) simulations, forced by ERA-Interim, with monthly maximum and minimum air temperatures and monthly accumulated precipitation as predictors. Additionally, RCM simulations forced by different global climate…			Bento, V.A.; Instituto Dom Luiz, Portugal; email: vabento@fc.ul.pt		Nature Research	20452322				English	Sci. Rep.	Article	Final	All Open Access, Gold, Green	Scopus	2-s2.0-85111526903
Zhong L., Guo X., Xu Z., Ding M.	57220120043;55202834800;57212343311;57222743586;	Soil properties: Their prediction and feature extraction from the LUCAS spectral library using deep convolutional neural networks	2021	Geoderma	402		115366					10.1016/j.geoderma.2021.115366	https://www.scopus.com/inward/record.uri?eid=2-s2.0-85111306671&doi=10.1016%2fj.geoderma.2021.115366&partnerID=40&md5=ae6633567eb688798e3552899ce4c62d	College of Land Resources and Environment, Jiangxi Agricultural University, Nanchang, 330045, China; Key Laboratory of Poyang Lake Watershed Agricultural Resources and Ecology of Jiangxi Province, Nanchang, 330045, China; College of Forestry, Jiangxi Agricultural University, Nanchang, 330045, China	Zhong, L., College of Land Resources and Environment, Jiangxi Agricultural University, Nanchang, 330045, China, Key Laboratory of Poyang Lake Watershed Agricultural Resources and Ecology of Jiangxi Province, Nanchang, 330045, China; Guo, X., College of Land Resources and Environment, Jiangxi Agricultural University, Nanchang, 330045, China, Key Laboratory of Poyang Lake Watershed Agricultural Res…	Soil, as a non-renewable resource, should be monitored continuously to prevent its degradation and promote sustainable agriculture. Soil spectroscopy in the visible-near infrared range is a fast and cost-effective analytical technique to predict soil properties. Although traditional machine learning methods are widely used for modeling soil spectral data, large spectral datasets may require bette…	Deep convolutional neural network; Deep learning; Feature wavelengths; LUCAS topsoil dataset; Soil properties; Soil spectral library	Agriculture; Calcium carbonate; Convolution; Cost effectiveness; Data handling; Deep neural networks; Forecasting; Infrared devices; Large dataset; Mean square error; Organic carbon; Radial basis function networks; Soils; Textures; Convolutional neural network; Cover areas; Deep learning; Feature wavelength; Land use/cover; Land use/cover area frame survey topsoil dataset; Machine learning method…	Guo, X.; College of Land Resources and Environment, China; email: guoxi@jxau.edu.cn		Elsevier B.V.	00167061		GEDMA		English	Geoderma	Article	Final		Scopus	2-s2.0-85111306671
Sarkar A., Azim J.A., Asif A.A., Qian L., Peau A.K.	57217282515;57225021793;57225017175;57207372713;57216637880;	Structural equation modeling for indicators of sustainable agriculture: Prospective of a developing country's agriculture	2021	Land Use Policy	109		105638				1	10.1016/j.landusepol.2021.105638	https://www.scopus.com/inward/record.uri?eid=2-s2.0-85108959231&doi=10.1016%2fj.landusepol.2021.105638&partnerID=40&md5=eee504d752388465e0aeac51df2e38c9	College of Economics and Management, Northwest A&F University, Yangling, Shaanxi 712100, China; School of Public Policy and Administration, Xian Jiaotong university, Xian, Shaanxi 710049, China; School of International Education, Xidian University, Xian, Shaanxi 710071, China	Sarkar, A., College of Economics and Management, Northwest A&F University, Yangling, Shaanxi 712100, China; Azim, J.A., School of International Education, Xidian University, Xian, Shaanxi 710071, China; Asif, A.A., School of Public Policy and Administration, Xian Jiaotong university, Xian, Shaanxi 710049, China; Qian, L., College of Economics and Management, Northwest A&F University, Yangling, Sh…	Sustainable agriculture can play significant roles in facilitating the betterment of land, water, air, and the overall environment. The concept of SA relies primly on economic, social, and ecological prospects, which mostly quantifies with some specific indicators. However, the indicator of SA may vary from region to region. The prime objectives of the study are to evaluate the relationship among…	Ecological vulnerability; Effective land use; Environmental detritions; Environmental friendly policies; Pollutions	alternative agriculture; developing world; environmental indicator; environmental policy; land use; multivariate analysis; socioeconomic indicator; vulnerability; Bangladesh; Indicator indicator	Qian, L.; College of Economics and Management, China; email: luqian@nwafu.edu.cn		Elsevier Ltd	02648377				English	Land Use Policy	Article	Final		Scopus	2-s2.0-85108959231
Lam W.Y., Sim S., Kulak M., van Zelm R., Schipper A.M., Huijbregts M.A.J.	57200204182;36838777400;56376127400;15840989000;22136407400;6701896825;	Drivers of variability in greenhouse gas footprints of crop production	2021	Journal of Cleaner Production	315		128121					10.1016/j.jclepro.2021.128121	https://www.scopus.com/inward/record.uri?eid=2-s2.0-85109767209&doi=10.1016%2fj.jclepro.2021.128121&partnerID=40&md5=230bf0b5b1d6dcdd7d0479e059412adc	Department of Environmental Science, Institute for Water and Wetland Research, Radboud University, P.O. Box 9010, GL Nijmegen, 6500, Netherlands; Unilever Safety and Environmental Assurance Centre, Unilever R&D, Colworth Science Park, Sharnbrook, Bedfordshire MK44 1LQUK, United Kingdom	Lam, W.Y., Department of Environmental Science, Institute for Water and Wetland Research, Radboud University, P.O. Box 9010, GL Nijmegen, 6500, Netherlands; Sim, S., Unilever Safety and Environmental Assurance Centre, Unilever R&D, Colworth Science Park, Sharnbrook, Bedfordshire MK44 1LQUK, United Kingdom; Kulak, M., Unilever Safety and Environmental Assurance Centre, Unilever R&D, Colworth Scien…	Identifying drivers of farm-level greenhouse gas (GHG) footprints of crop production can reveal opportunities to improve farming practices and enable more targeted GHG mitigation strategies. Although many studies evaluated the GHG footprints of crop production, differences between and within crops have not been systematically evaluated for a large number of farms so far. Here, we evaluated possib…	Crop production; Economies of scale; Greenhouse gas emissions; Production efficiency	Crops; Cultivation; Economics; Efficiency; Fertilizers; Fossil fuels; Gas emissions; Crop production; Economy of scale; Explanatory variables; Farming practices; Fertilizer use; Greenhouse gas emissions; Greenhouse gas mitigation; Greenhouses gas; Mitigation strategy; Production efficiency; Greenhouse gases	Huijbregts, M.A.J.P.O. Box 9010 (mailbox no 89), Netherlands; email: m.huijbregts@science.ru.nl		Elsevier Ltd	09596526		JCROE		English	J. Clean. Prod.	Article	Final	All Open Access, Hybrid Gold	Scopus	2-s2.0-85109767209
Prakash V., Peralta-Videa J., Tripathi D.K., Ma X., Sharma S.	57198212252;6602580690;37065406900;7404549006;57203101901;	Recent insights into the impact, fate and transport of cerium oxide nanoparticles in the plant-soil continuum	2021	Ecotoxicology and Environmental Safety	221		112403					10.1016/j.ecoenv.2021.112403	https://www.scopus.com/inward/record.uri?eid=2-s2.0-85108057678&doi=10.1016%2fj.ecoenv.2021.112403&partnerID=40&md5=d68a2fb355527d7d28f8f8c8ad8fedbe	Department of Biotechnology, Motilal Nehru National Institute of Technology Allahabad, Prayagraj, 211004, India; Department of Chemistry and Biochemistry, The University of Texas at El Paso, 500 West Univ. Ave., El Paso, TX 79968, United States; Amity Institute of Organic Agriculture, Amity University Uttar Pradesh, Sector-125, Noida, 201313, India; Zachry Department of Civil and Environmental En…	Prakash, V., Department of Biotechnology, Motilal Nehru National Institute of Technology Allahabad, Prayagraj, 211004, India; Peralta-Videa, J., Department of Chemistry and Biochemistry, The University of Texas at El Paso, 500 West Univ. Ave., El Paso, TX 79968, United States; Tripathi, D.K., Amity Institute of Organic Agriculture, Amity University Uttar Pradesh, Sector-125, Noida, 201313, India;…	The advent of the nanotechnology era offers a unique opportunity for sustainable agriculture provided that the exposure and toxicity are adequately assessed and properly controlled. The global production and application of cerium oxide nanoparticles (CeO2-NPs) in various industrial sectors have tremendously increased. Most of the nanoparticles end up in water and soil where they interact with soi…	Antioxidant enzyme; Cerium oxide nanoparticles; Nutritional value; Plant physiology; Soil microbial community	cerium; environmental fate; environmental impact; enzyme activity; microbial community; nanoparticle; physiology; plant; pollutant transport; soil microorganism; ceric oxide; cerium; metal nanoparticle; nanoparticle; drug effect; metabolism; microbiology; microflora; plant; soil pollutant; toxicity; Cerium; Metal Nanoparticles; Microbiota; Nanoparticles; Plants; Soil Microbiology; Soil Pollutants	Tripathi, D.K.; Amity Institute of Organic Agriculture, Sector-125, India; email: dktripathi@amity.edu		Academic Press	01476513		EESAD	34147863	English	Ecotoxicol. Environ. Saf.	Article	Final	All Open Access, Gold	Scopus	2-s2.0-85108057678
Chen N., Li X., Shi H., Yan J., Hu Q., Zhang Y.	57210753466;35211103500;55448172600;56115694100;57205443934;57213272520;	Assessment and modeling of maize evapotranspiration and yield with plastic and biodegradable film mulch	2021	Agricultural and Forest Meteorology	307		108474					10.1016/j.agrformet.2021.108474	https://www.scopus.com/inward/record.uri?eid=2-s2.0-85107797795&doi=10.1016%2fj.agrformet.2021.108474&partnerID=40&md5=7d0a10328f1e2b8ff9c2ec13a0cd5d3d	College of Water Conservancy and Civil Engineering, Inner Mongolia Agricultural University, Huhhot, 010018, China	Chen, N., College of Water Conservancy and Civil Engineering, Inner Mongolia Agricultural University, Huhhot, 010018, China; Li, X., College of Water Conservancy and Civil Engineering, Inner Mongolia Agricultural University, Huhhot, 010018, China; Shi, H., College of Water Conservancy and Civil Engineering, Inner Mongolia Agricultural University, Huhhot, 010018, China; Yan, J., College of Water C…	Biodegradable film mulching (BFM) in various crops is a good alternative to plastic film mulching (PFM). However, the difference in field water consumption between BFM and PFM has not been fully investigated. A four-year experiment with an improved evapotranspiration (ET) model (BSW) was performed to systematically evaluate and compare the effects of BFM, PFM, and no film mulching (NFM) on ET dyn…	Biodegradable film mulching; ET model; Evaporation; Evapotranspiration; Plastic film mulching; Water use efficiency	agricultural development; agricultural modeling; alternative agriculture; assessment method; biodegradation; crop plant; crop yield; evapotranspiration; growing season; growth rate; maize; spatiotemporal analysis	Li, X.; College of Water Conservancy and Civil Engineering, China; email: lixianyue80@126.com		Elsevier B.V.	01681923		AFMEE		English	Agric. For. Meterol.	Article	Final		Scopus	2-s2.0-85107797795
Aslam M.M., Karanja J.K., Yuan W., Zhang Q., Zhang J., Xu W.	57207845753;57207847116;57194441234;57202863299;55072483300;36740638000;	Phosphorus uptake is associated with the rhizosheath formation of mature cluster roots in white lupin under soil drying and phosphorus deficiency	2021	Plant Physiology and Biochemistry	166			531	539			10.1016/j.plaphy.2021.06.022	https://www.scopus.com/inward/record.uri?eid=2-s2.0-85108410596&doi=10.1016%2fj.plaphy.2021.06.022&partnerID=40&md5=46524b077a5468adf92f1fdad0463842	College of Agriculture, Yangzhou University, Yangzhou, 225009, China; Joint International Research Laboratory of Water and Nutrient in Crops and College of Life Sciences, Center for Plant Water-Use and Nutrition Regulation and College of Resource and Environment, Fujian Agriculture and Forestry University, Fuzhou, 350002, China; State Key Laboratory of Agro-biotechnology in Chinese University of …	Aslam, M.M., College of Agriculture, Yangzhou University, Yangzhou, 225009, China, Joint International Research Laboratory of Water and Nutrient in Crops and College of Life Sciences, Center for Plant Water-Use and Nutrition Regulation and College of Resource and Environment, Fujian Agriculture and Forestry University, Fuzhou, 350002, China; Karanja, J.K., Joint International Research Laboratory …	Phosphorus (P) deficiency largely restricts plant growth and lead to severe yield losses. Therefore, identification of novel root traits to improve P uptake is needed to circumvent yield losses. White lupin (Lupinus albus) is a legume crop that develops cluster roots and has the high phosphorus use efficiency in low P soils. We aimed to investigate the association between cluster roots (CR) rhizo…	Cluster roots; P deficient; P uptake; Rhizosheath; Soil drying; White lupin		Xu, W.; Joint International Research Laboratory of Water and Nutrient in Crops and College of Life Sciences, China; email: wfxu@fafu.edu.cn		Elsevier Masson s.r.l.	09819428		PPBIE		English	Plant Physiol. Biochem.	Article	Final		Scopus	2-s2.0-85108410596
Ozsari S., Uguz H., Hakli H.	57223842801;23480734900;56285296000;	Implementation of meta-heuristic optimization algorithms for interview problem in land consolidation: A case study in Konya/Turkey	2021	Land Use Policy	108		105511				1	10.1016/j.landusepol.2021.105511	https://www.scopus.com/inward/record.uri?eid=2-s2.0-85106216823&doi=10.1016%2fj.landusepol.2021.105511&partnerID=40&md5=ea0eab26679a1c0e78f5a988af10c7b1	Department of Computer Engineering, Ankara University, Ankara, Turkey; Department of Computer Engineering, Konya Technical University, Konya, Turkey; Department of Computer Engineering, Necmettin Erbakan University, Konya, Turkey	Ozsari, S., Department of Computer Engineering, Ankara University, Ankara, Turkey; Uguz, H., Department of Computer Engineering, Konya Technical University, Konya, Turkey; Hakli, H., Department of Computer Engineering, Necmettin Erbakan University, Konya, Turkey	The cultivation of soil for supply of nutritional products necessary for human life is called agriculture. Although agriculture is very important for human beings, it is getting more difficult day by day to cultivate soil efficiently for various reasons. One of the main causes, which significantly prevents sustainable agriculture, is land fragmentation. Land consolidation is one of the important …	Interview; Land consolidation; Meta-heuristic optimization algorithms	agricultural land; agricultural production; algorithm; alternative agriculture; crop yield; cultivation; optimization; yield response; Konya [Turkey]; Turkey; Meleagris gallopavo	Ozsari, S.; Department of Computer Engineering, Turkey; email: ozsaris@ankara.edu.tr		Elsevier Ltd	02648377				English	Land Use Policy	Article	Final		Scopus	2-s2.0-85106216823
Minhoni R.T.D.A., Scudiero E., Zaccaria D., Saad J.C.C.	57194171608;55022751800;57093890500;7003352243;	Multitemporal satellite imagery analysis for soil organic carbon assessment in an agricultural farm in southeastern Brazil	2021	Science of the Total Environment	784		147216					10.1016/j.scitotenv.2021.147216	https://www.scopus.com/inward/record.uri?eid=2-s2.0-85105695483&doi=10.1016%2fj.scitotenv.2021.147216&partnerID=40&md5=d95ed2ad65941a12b81e902fe4700aa8	São Paulo State University, São Paulo State University (UNESP), School of Agronomical Sciences, Campus Botucatu, Av. Universitária, 3780, Botucatu, SP 18610-034, Brazil; University of California, Riverside, Department of Environmental Sciences, 900 University Ave., Riverside, CA 92521, United States; United States Department of Agriculture – Agricultural Research Service, U.S. Salinity Laboratory…	Minhoni, R.T.D.A., São Paulo State University, São Paulo State University (UNESP), School of Agronomical Sciences, Campus Botucatu, Av. Universitária, 3780, Botucatu, SP 18610-034, Brazil; Scudiero, E., University of California, Riverside, Department of Environmental Sciences, 900 University Ave., Riverside, CA 92521, United States, United States Department of Agriculture – Agricultural Research …	Soil organic carbon (SOC) plays a crucial role for soil health. However, large datasets needed to accurately assess SOC at high resolution across scales are labor-intensive, time-consuming, and expensive. Ancillary geodata, including remote sensing spectral indices (RS-SIs) and topographic indicators (TIs), have been proposed as spatial covariates. Reported relationships between SOC and RS-SIs ar…	Crop rotation; Reduced tillage; Remote sensing; Sentinel-2; Spectral indices; Sustainable agriculture	Data handling; Large dataset; Noise abatement; Organic carbon; Remote sensing; Satellite imagery; Soils; Crop rotation; Multi-temporal; Multi-temporal remote sensing; Reduced tillage; Remote-sensing; Sentinel-2; Soil organic carbon; Spectral indices; Sustainable agriculture; Topsoil; Agriculture; agricultural soil; alternative agriculture; crop rotation; farm; image analysis; organic carbon; remo…	Minhoni, R.T.D.A.; São Paulo State University, Campus Botucatu, Av. Universitária, 3780, Brazil; email: renata.minhoni@unesp.br		Elsevier B.V.	00489697		STEVA	34088055	English	Sci. Total Environ.	Article	Final		Scopus	2-s2.0-85105695483
Hossain I., Imteaz M.A., Khastagir A.	55167560200;6506146119;35317774100;	Water footprint: applying the water footprint assessment method to Australian agriculture	2021	Journal of the Science of Food and Agriculture	101	10		4090	4098		2	10.1002/jsfa.11044	https://www.scopus.com/inward/record.uri?eid=2-s2.0-85099055700&doi=10.1002%2fjsfa.11044&partnerID=40&md5=9c4fb5d69cf98a247a852d2841d2d164	Department of Civil and Construction Engineering, Swinburne University of Technology, Hawthorn, Australia; School of Vocational Engineering, Health and Sciences, RMIT University, Melbourne, Australia	Hossain, I., Department of Civil and Construction Engineering, Swinburne University of Technology, Hawthorn, Australia; Imteaz, M.A., Department of Civil and Construction Engineering, Swinburne University of Technology, Hawthorn, Australia; Khastagir, A., School of Vocational Engineering, Health and Sciences, RMIT University, Melbourne, Australia	BACKGROUND: Water footprint assessment is essential for the evaluation of water scarcity that considers both direct and indirect water consumption along the supply chain. This paper presents the estimation of water footprint for locally grown fruits and vegetables in Australia. Water footprint was calculated based on the framework developed in the Water Footprint Assessment Manual for the crops w…	crops; seasonality index; sustainable agriculture; water footprint		Hossain, I.; Department of Civil and Construction Engineering, Australia; email: ihossain@swin.edu.au		John Wiley and Sons Ltd	00225142		JSFAA	33368286	English	J. Sci. Food Agric.	Article	Final		Scopus	2-s2.0-85099055700
Pérez-Pons M.E., Alonso R.S., García O., Marreiros G., Corchado J.M.	57218310735;35179029000;57196863759;9332465700;7006360842;	Deep q-learning and preference based multi-agent system for sustainable agricultural market	2021	Sensors	21	16	5276					10.3390/s21165276	https://www.scopus.com/inward/record.uri?eid=2-s2.0-85111780597&doi=10.3390%2fs21165276&partnerID=40&md5=2f327ea5cb4eab1e15d1139907b11e1f	BISITE Research Group, University of Salamanca, Edificio Multiusos I+D+i, Calle Espejo 2, Salamanca, 37007, Spain; Air Institute, IoT Digital Innovation Hub, Salamanca, 37188, Spain; GECAD–Research Group on Intelligent Engineering and Computing for Advanced Innovation and Development, Institute of Engineering, Polytechnic of Porto, Porto, 4200-072, Portugal; Department of Electronics, Information…	Pérez-Pons, M.E., BISITE Research Group, University of Salamanca, Edificio Multiusos I+D+i, Calle Espejo 2, Salamanca, 37007, Spain; Alonso, R.S., BISITE Research Group, University of Salamanca, Edificio Multiusos I+D+i, Calle Espejo 2, Salamanca, 37007, Spain, Air Institute, IoT Digital Innovation Hub, Salamanca, 37188, Spain; García, O., BISITE Research Group, University of Salamanca, Edificio …	Yearly population growth will lead to a significant increase in agricultural production in the coming years. Twenty-first century agricultural producers will be facing the challenge of achieving food security and efficiency. This must be achieved while ensuring sustainable agricultural systems and overcoming the problems posed by climate change, depletion of water resources, and the potential for…	Decision support systems; Deep Q-learning; Edge computing; IoT; Multi-agent systems; Sustainable agriculture	Agricultural products; Agricultural robots; Climate change; Commerce; Data transfer; Decision making; Environmental technology; Food supply; Information filtering; Learning systems; Multi agent systems; Population statistics; Purchasing; Reinforcement learning; Sustainable development; Water resources; Agri-environmental indicators; Agricultural productions; Computing technology; Environmental co…	Alonso, R.S.; BISITE Research Group, Calle Espejo 2, Spain; email: ralorin@usal.es		MDPI AG	14248220				English	Sensors	Article	Final	All Open Access, Gold	Scopus	2-s2.0-85111780597
Wang H., Zheng J., Fan J., Zhang F., Huang C.	55855015800;57191908097;56091390000;7404969264;57225128191;	Grain yield and greenhouse gas emissions from maize and wheat fields under plastic film and straw mulching: A meta-analysis	2021	Field Crops Research	270		108210					10.1016/j.fcr.2021.108210	https://www.scopus.com/inward/record.uri?eid=2-s2.0-85109217002&doi=10.1016%2fj.fcr.2021.108210&partnerID=40&md5=3553698791681ea879588d815ec8c538	Institute of Mountain Hazards and Environment, Chinese Academy of Science, Chengdu, 610041, China; Key Laboratory of Agricultural Soil and Water Engineering in Arid and Semiarid Areas of Ministry of Education, Northwest A&F University, Yangling, 712100, China; USDA-ARS, National Soil Erosion Research Lab, West Lafayette, IN 47907, United States	Wang, H., Institute of Mountain Hazards and Environment, Chinese Academy of Science, Chengdu, 610041, China; Zheng, J., Institute of Mountain Hazards and Environment, Chinese Academy of Science, Chengdu, 610041, China, Key Laboratory of Agricultural Soil and Water Engineering in Arid and Semiarid Areas of Ministry of Education, Northwest A&F University, Yangling, 712100, China; Fan, J., Key Labor…	Understanding the effects of soil mulching on crop yields and greenhouse gas (N2O, CO2 and CH4) emissions is important for developing sustainable agriculture. However, no systematic conclusions have been drawn yet because the environmental factors vary among various studies. A meta-analysis was carried out to evaluate the impact of plastic film mulching (PM) and straw mulching (SM) on grain yield…	Crops yields; Greenhouse gas emissions; Meta-analysis; Plastic film mulching; Straw mulching		Fan, J.; College of Water Resources and Architectural Engineering, China; email: nwwfjl@163.com		Elsevier B.V.	03784290		FCRED		English	Field Crops Res.	Article	Final		Scopus	2-s2.0-85109217002
Zancarini A., Westerhuis J.A., Smilde A.K., Bouwmeester H.J.	35486207200;7003332394;7005843679;7005134506;	Integration of omics data to unravel root microbiome recruitment	2021	Current Opinion in Biotechnology	70			255	261			10.1016/j.copbio.2021.06.016	https://www.scopus.com/inward/record.uri?eid=2-s2.0-85109172920&doi=10.1016%2fj.copbio.2021.06.016&partnerID=40&md5=7da9b49d48ddb85176a4701d18f57361	Plant Hormone Biology Group, Swammerdam Institute for Life Sciences, University of Amsterdam, Science Park 904, Amsterdam, 1098 XH, Netherlands; Biosystems Data Analysis Group, Swammerdam Institute for Life Sciences, University of Amsterdam, Science Park 904, Amsterdam, 1098 XH, Netherlands	Zancarini, A., Plant Hormone Biology Group, Swammerdam Institute for Life Sciences, University of Amsterdam, Science Park 904, Amsterdam, 1098 XH, Netherlands, Biosystems Data Analysis Group, Swammerdam Institute for Life Sciences, University of Amsterdam, Science Park 904, Amsterdam, 1098 XH, Netherlands; Westerhuis, J.A., Biosystems Data Analysis Group, Swammerdam Institute for Life Sciences, U…	The plant microbiome plays an essential role in supporting plant growth and health, but plant molecular mechanisms underlying its recruitment are still unclear. Multi-omics data integration methods can be used to unravel new signalling relationships. Here, we review the effects of plant genetics and root exudates on root microbiome recruitment, and discuss methodological advances in data integrat…		Agricultural robots; Agriculture; Integration approach; Integration method; Microbiome; Molecular mechanism; Plant growth; Root exudates; Sustainable agriculture; Data integration; crop; data integration; microbial interaction; nonhuman; plant genetics; review; root exudate; sustainable agriculture			Elsevier Ltd	09581669		CUOBE		English	Curr. Opin. Biotechnol.	Review	Final	All Open Access, Hybrid Gold	Scopus	2-s2.0-85109172920
Li D., Tian P., Luo Y., Dong B., Cui Y., Khan S.	56028188400;57194322893;55809133300;57208529772;8208801800;55661466900;	Importance of stopping groundwater irrigation for balancing agriculture and wetland ecosystem	2021	Ecological Indicators	127		107747					10.1016/j.ecolind.2021.107747	https://www.scopus.com/inward/record.uri?eid=2-s2.0-85105690057&doi=10.1016%2fj.ecolind.2021.107747&partnerID=40&md5=2bbc8b4c0f2116ce8f0d9521d88ee92b	State Key Laboratory of Water Resources and Hydropower Engineering Science, Wuhan University, Wuhan, Hubei 430072, China; School of Renewable Energy, North China Electric Power University, Beijing, 102206, China; Regional Science Bureau for Asia and the Pacific UNESCO, DKI, Jakarta, 12110, Indonesia	Li, D., State Key Laboratory of Water Resources and Hydropower Engineering Science, Wuhan University, Wuhan, Hubei 430072, China; Tian, P., School of Renewable Energy, North China Electric Power University, Beijing, 102206, China; Luo, Y., State Key Laboratory of Water Resources and Hydropower Engineering Science, Wuhan University, Wuhan, Hubei 430072, China; Dong, B., State Key Laboratory of Wat…	The surge in agricultural water consumption to ensure food security in China has severely hampered the survival of wetland ecosystems. People ignore the importance of “lungs” in the process of meeting the needs for “stomach”. In this study, we quantified the direct and indirect impacts of agricultural water consumption on wetland plant species using Characterization Factors (CFs) and identified t…	Agricultural water consumption; Food security; Groundwater abstraction; Wetland ecosystem	Abstracting; Ecosystems; Food supply; Groundwater; Irrigation; Surface waters; Water supply; Agricultural water; Agricultural water consumption; Food security; Groundwater abstraction; Irrigation waters; Plant diversity; Plant species; Water consumption; Wetland ecosystem; Wetland plants; Wetlands; agriculture; ecosystem management; food security; groundwater; groundwater abstraction; irrigation;…	Luo, Y.; State Key Laboratory of Water Resources and Hydropower Engineering Science, China; email: yfluo@whu.edu.cn		Elsevier B.V.	1470160X				English	Ecol. Indic.	Article	Final	All Open Access, Gold	Scopus	2-s2.0-85105690057
Raji M., Thangavelu M.	57192414060;57210662133;	Isolation and screening of potassium solubilizing bacteria from saxicolous habitat and their impact on tomato growth in different soil types	2021	Archives of Microbiology	203	6		3147	3161			10.1007/s00203-021-02284-9	https://www.scopus.com/inward/record.uri?eid=2-s2.0-85103614920&doi=10.1007%2fs00203-021-02284-9&partnerID=40&md5=fd041db5711d11ca9864547ea555f676	Root and Soil Biology Laboratory, Department of Botany, Bharathiar University, Coimbatore, Tamil Nadu 641046, India	Raji, M., Root and Soil Biology Laboratory, Department of Botany, Bharathiar University, Coimbatore, Tamil Nadu 641046, India; Thangavelu, M., Root and Soil Biology Laboratory, Department of Botany, Bharathiar University, Coimbatore, Tamil Nadu 641046, India	Bacteria that solubilize nutrients in the soil are commonly used as bio-inoculants for promoting the growth of different crop species. However, the influence of potassium (K) solubilizing bacteria (KSB) originating from saxicolous habitat (rock-dwelling) on plant growth has not been frequently examined. In this study, we isolated KSB from saxicolous habitats and estimated their ability to produce…	Bacillus licheniformis; Bio-fertilizer; Indole acetic acid; Organic acid; Siderophore		Raji, M.; Root and Soil Biology Laboratory, India; email: rmuthur@yahoo.com		Springer Science and Business Media Deutschland GmbH	03028933		AMICC	33818654	English	Arch. Microbiol.	Article	Final		Scopus	2-s2.0-85103614920
Sun H., Wang L., Lin R., Zhang Z., Zhang B.	57226356443;55344253700;57226352813;57004641500;55643470500;	Mapping plastic greenhouses with two-temporal sentinel-2 images and 1d-cnn deep learning	2021	Remote Sensing	13	14	2820					10.3390/rs13142820	https://www.scopus.com/inward/record.uri?eid=2-s2.0-85111259885&doi=10.3390%2frs13142820&partnerID=40&md5=e6ca74bc3db5f61ee70c805752ee76e1	State Key Laboratory of Watershed Water Cycle Simulation and Regulation, China Institute of Water Resources and Hydropower Research, Beijing, 100048, China; School of Spatial Information and Geomatics Engineering, Anhui University of Science and Technology, Huainan, 232001, China	Sun, H., State Key Laboratory of Watershed Water Cycle Simulation and Regulation, China Institute of Water Resources and Hydropower Research, Beijing, 100048, China, School of Spatial Information and Geomatics Engineering, Anhui University of Science and Technology, Huainan, 232001, China; Wang, L., State Key Laboratory of Watershed Water Cycle Simulation and Regulation, China Institute of Water …	Plastic greenhouses (PGs) are widely built near cities in China to produce vegetables and fruits. In order to promote sustainable agriculture, rural landscape construction, and better manage water resources, numerous remote sensing methods have been developed to identify and monitor the distribution of PGs, of which many map PGs based on spectral responses and geometric shapes. In this study, we …	1D-CNN; Plastic greenhouses; Red-edge bands; Sentinel-2; Sustainable agriculture	Agricultural robots; Convolutional neural networks; Crops; Decision support systems; Decision trees; Greenhouses; Infrared devices; Mapping; Reflection; Remote sensing; Support vector machines; Time series analysis; Water resources; Agriculture management; Classification accuracy; Crop growth and development; Feature differences; Seasonal characteristics; Sustainable agriculture; Vegetables and f…	Wang, L.; State Key Laboratory of Watershed Water Cycle Simulation and Regulation, China; email: leiwang@iwhr.com		MDPI AG	20724292				English	Remote Sens.	Article	Final	All Open Access, Gold	Scopus	2-s2.0-85111259885
Zhang J., Liu J., Chen Y., Feng X., Sun Z.	57224960668;57226156212;57226171445;57226141611;35729811000;	Knowledge mapping of machine learning approaches applied in agricultural management—A scientometric review with citespace	2021	Sustainability (Switzerland)	13	14	7662					10.3390/su13147662	https://www.scopus.com/inward/record.uri?eid=2-s2.0-85110646825&doi=10.3390%2fsu13147662&partnerID=40&md5=7bdc27b9a29af85519e90638e7a8faed	College of Economy and Management, Northwest A&F University, Yangling, 712100, China	Zhang, J., College of Economy and Management, Northwest A&F University, Yangling, 712100, China; Liu, J., College of Economy and Management, Northwest A&F University, Yangling, 712100, China; Chen, Y., College of Economy and Management, Northwest A&F University, Yangling, 712100, China; Feng, X., College of Economy and Management, Northwest A&F University, Yangling, 712100, China; Sun, Z., Colleg…	With the continuous development of the Internet of Things, artificial intelligence, big data technology, and intelligent agriculture have become hot topics in agricultural science and technology research. Machine learning is one of the core topics in artificial intelligence, and its application has penetrated every aspect of human social life. In modern agricultural intelligent management and dec…	Emerging trends; Research hotspot; Visualization; Web of Science	agricultural science; climate prediction; decision making; evapotranspiration; Internet; machine learning; pest control; remote sensing; wheat; Hexapoda	Feng, X.; College of Economy and Management, China; email: xiaochunf@nwafu.edu.cn		MDPI AG	20711050				English	Sustainability	Review	Final	All Open Access, Gold	Scopus	2-s2.0-85110646825
Kim T., Jin Z., Smith T.M., Liu L., Yang Y., Yang Y., Peng B., Phillips K., Guan K., Hunter L.C., Zhou W.	55696493200;55621949100;7405503148;57226239992;57226247915;37113902900;57194168711;57226253212;56382070400;57226254484;57192700014;	Quantifying nitrogen loss hotspots and mitigation potential for individual fields in the US Corn Belt with a metamodeling approach	2021	Environmental Research Letters	16	7	075008					10.1088/1748-9326/ac0d21	https://www.scopus.com/inward/record.uri?eid=2-s2.0-85110954306&doi=10.1088%2f1748-9326%2fac0d21&partnerID=40&md5=d080a9d808de7154c31940c9abce661a	Department of Bioproducts and Biosystems Engineering, University of Minnesota, St. Paul, MN, United States; Institute on the Environment, University of Minnesota, St. Paul, MN, United States; Key Laboratory of the Three Gorges Reservoir Region's Eco-Environment, Ministry of Education, Chongqing University, Chongqing, 400045, China; College of Agricultural, Consumer and Environmental Sciences, Uni…	Kim, T., Department of Bioproducts and Biosystems Engineering, University of Minnesota, St. Paul, MN, United States; Jin, Z., Department of Bioproducts and Biosystems Engineering, University of Minnesota, St. Paul, MN, United States, Institute on the Environment, University of Minnesota, St. Paul, MN, United States; Smith, T.M., Department of Bioproducts and Biosystems Engineering, University of …	The high productivity in the US Corn Belt is largely enabled by the consumption of millions of tons of manufactured fertilizer. Excessive application of nitrogen (N) fertilizer has been pervasive in this region, and the unrecovered N eventually escaped from croplands in forms of nitrous oxide (N2O) emission and N leaching. Mitigating these negative impacts is hindered by a lack of practical infor…	metamodel; mitigation potential; nitrogen loss; sustainable agriculture; the Corn Belt	Agricultural runoff; Decision making; Digital storage; Economic and social effects; Leaching; Life cycle; Nitrogen oxides; Uncertainty analysis; Biogeochemical modeling; High productivity; High resolution; Life Cycle Assessment (LCA); Management practices; Social benefits; Societal benefits; Yield reduction; Nitrogen fertilizers; carbon cycle; computer simulation; decision making; fertilizer appl…	Jin, Z.; Department of Bioproducts and Biosystems Engineering, United States; email: jinzn@umn.edu		IOP Publishing Ltd	17489318				English	Environ.Res.Lett.	Article	Final	All Open Access, Gold	Scopus	2-s2.0-85110954306
Cosculluela-Martínez C., Menéndez-Blanco J.M.	55181777100;56202211400;	Assessment environmental sustainability and gender equality through crops livestock investment worldwide	2021	Sustainability (Switzerland)	13	13	7388					10.3390/su13137388	https://www.scopus.com/inward/record.uri?eid=2-s2.0-85109978001&doi=10.3390%2fsu13137388&partnerID=40&md5=7243b80e1d4de57d85dbc386599a85ba	Applied Economics I Department, Universidad Rey Juan Carlos, Pso. Artilleros s/n, Madrid, 28032, Spain	Cosculluela-Martínez, C., Applied Economics I Department, Universidad Rey Juan Carlos, Pso. Artilleros s/n, Madrid, 28032, Spain; Menéndez-Blanco, J.M., Applied Economics I Department, Universidad Rey Juan Carlos, Pso. Artilleros s/n, Madrid, 28032, Spain	Resilient crop-livestock production systems become crucial to face environmental challenges such as climate mitigation. Progress in the SDG 2.4.1 indicator (proportion of agricultural area under productive and sustainable agriculture) requires robustness, adaptability, and transformation. Most literature considers gender equality and crops livestock investment as drivers to environmental sustaina…	Capital stock; Employment; Gender gap; Investment; Live-crops; Production; Sustainable development goals; Temperature change; Transformative resilience	assessment method; empowerment; gender issue; investment; livestock; policy approach; sustainability; Indicator indicator	Cosculluela-Martínez, C.; Applied Economics I Department, Pso. Artilleros s/n, Spain; email: carolina.cosculluela@urjc.es		MDPI AG	20711050				English	Sustainability	Article	Final	All Open Access, Gold	Scopus	2-s2.0-85109978001
Giray G., Catal C.	55652130800;22633325800;	Design of a data management reference architecture for sustainable agriculture	2021	Sustainability (Switzerland)	13	13	7309					10.3390/su13137309	https://www.scopus.com/inward/record.uri?eid=2-s2.0-85109414110&doi=10.3390%2fsu13137309&partnerID=40&md5=36fb2713d25782a8e581b3f7ee0cf67b	Izmir, 35320, Turkey; Department of Computer Science and Engineering, Qatar University, Doha, 2713, Qatar	Giray, G., Izmir, 35320, Turkey; Catal, C., Department of Computer Science and Engineering, Qatar University, Doha, 2713, Qatar	Effective and efficient data management is crucial for smart farming and precision agri-culture. To realize operational efficiency, full automation, and high productivity in agricultural systems, different kinds of data are collected from operational systems using different sensors, stored in different systems, and processed using advanced techniques, such as machine learning and deep learning. D…	Agriculture; Data management; Design science research; Reference architecture; Sustainability; Sustainable agriculture	agricultural production; alternative agriculture; architecture; data management; design method; machine learning; precision agriculture	Catal, C.; Department of Computer Science and Engineering, Qatar; email: ccatal@qu.edu.qa		MDPI AG	20711050				English	Sustainability	Article	Final	All Open Access, Gold	Scopus	2-s2.0-85109414110
Martos V., Ahmad A., Cartujo P., Ordoñez J.	12767243800;57202893431;6603947882;16834043400;	Ensuring agricultural sustainability through remote sensing in the era of agriculture 5.0	2021	Applied Sciences (Switzerland)	11	13	5911					10.3390/app11135911	https://www.scopus.com/inward/record.uri?eid=2-s2.0-85109127180&doi=10.3390%2fapp11135911&partnerID=40&md5=daf6b814e468a05547589b19253440ca	Department of Plant Physiology, Institute of Biotechnology, University of Granada, Granada, 18071, Spain; Department of Electronics, University of Granada, Granada, 18071, Spain; Department of Engineering Construction and Project Management, University of Granada, Granada, 18071, Spain	Martos, V., Department of Plant Physiology, Institute of Biotechnology, University of Granada, Granada, 18071, Spain; Ahmad, A., Department of Plant Physiology, Institute of Biotechnology, University of Granada, Granada, 18071, Spain; Cartujo, P., Department of Electronics, University of Granada, Granada, 18071, Spain; Ordoñez, J., Department of Engineering Construction and Project Management, Un…	Timely and reliable information about crop management, production, and yield is consid-ered of great utility by stakeholders (e.g., national and international authorities, farmers, commercial units, etc.) to ensure food safety and security. By 2050, according to Food and Agriculture Organization (FAO) estimates, around 70% more production of agricultural products will be needed to fulfil the dema…	Agricultural robots; Agriculture 5.0; Digital agriculture; Drones; Internet of Things (IoT); Precision agriculture; Remote sensing; Remotely piloted aircrafts (RPAs); Sensors; Sustainable development goals		Martos, V.; Department of Plant Physiology, Spain; email: vane@ugr.es		MDPI AG	20763417				English	Appl. Sci.	Review	Final	All Open Access, Gold	Scopus	2-s2.0-85109127180
Alsubih M., Mallick J., Talukdar S., Salam R., AlQadhi S., Fattah M.A., Thanh N.V.	57189253811;35269521700;57194545588;57210981104;57192302426;57222983280;57217874527;	An investigation of the short-term meteorological drought variability over Asir Region of Saudi Arabia	2021	Theoretical and Applied Climatology	145	1-2		597	617			10.1007/s00704-021-03647-4	https://www.scopus.com/inward/record.uri?eid=2-s2.0-85105858971&doi=10.1007%2fs00704-021-03647-4&partnerID=40&md5=589b89578512aadfa826143b0ec94afd	Department of Civil Engineering, College of Engineering, King Khalid University, P.O. Box: 394, Abha, 61411, Saudi Arabia; Department of Geography, University of Gour Banga, Malda, India; Department of Disaster Management, Begum Rokeya University, Rangpur, 5400, Bangladesh; Department of Urban and Regional Planning, Khulna University of Engineering and Technology, Khulna, 9203, Bangladesh; Facult…	Alsubih, M., Department of Civil Engineering, College of Engineering, King Khalid University, P.O. Box: 394, Abha, 61411, Saudi Arabia; Mallick, J., Department of Civil Engineering, College of Engineering, King Khalid University, P.O. Box: 394, Abha, 61411, Saudi Arabia; Talukdar, S., Department of Geography, University of Gour Banga, Malda, India; Salam, R., Department of Disaster Management, Be…	Changes in precipitation as a result of climate change are becoming a widespread issue all around the world. A lack of rainfall causes a meteorological drought. The short-term Standardized Precipitation Index (SPI-6) index was used to estimate meteorological drought conditions in Saudi Arabia's Asir region from 1970 to 2017. Innovative trend analysis (ITA), the Modified Mann–Kendall test (MMK), t…	Innovative trend analysis; Machine learning algorithms; Meteorological drought conditions; Modified Mann–Kendall test; Morlet wavelet transformation	algorithm; artificial neural network; climate modeling; computer simulation; drought; machine learning; precipitation (climatology); regional climate; Saudi Arabia	Mallick, J.; Department of Civil Engineering, P.O. Box: 394, Saudi Arabia; email: jmallick@kku.edu.sa		Springer	0177798X				English	Theor. Appl. Climatol.	Article	Final		Scopus	2-s2.0-85105858971
Sengupta A., Debnath B., Das A., De D.	57202689994;56566345500;57209556825;16177578800;	FarmFox: A Quad-Sensor-Based IoT Box for Precision Agriculture	2021	IEEE Consumer Electronics Magazine	10	4	9376995	63	68		2	10.1109/MCE.2021.3064818	https://www.scopus.com/inward/record.uri?eid=2-s2.0-85102687086&doi=10.1109%2fMCE.2021.3064818&partnerID=40&md5=8f44383fb21f698ccbda9a7934d196d8	Maulana Abul Kalam Azad University of Technology, India; Jadavpur University, India; RCC Institute of Information Technology, India	Sengupta, A., Maulana Abul Kalam Azad University of Technology, India; Debnath, B., Jadavpur University, India; Das, A., RCC Institute of Information Technology, India; De, D., Maulana Abul Kalam Azad University of Technology, India	The amalgamation of traditional farming methodology with IoT can lead to sustainable agriculture. With this rationale, we have designed and developed an IoT-enhanced device-FarmFox, which can analyze the sensed information and transmitting it to the user via the internet. FarmFox thrives in real-time data collection, soil health monitoring via in-situ analysis, and controlling the whole architect…		Agricultural robots; Budget control; Cost effectiveness; Health; Metals; Precision agriculture; Soils; Wireless sensor networks; Advanced technology; Agriculture sectors; Internet of Things (IOT); Real time data collections; Real-life implementations; Smart agricultures; Sustainability analysis; Sustainable agriculture; Internet of things			Institute of Electrical and Electronics Engineers Inc.	21622248				English	IEEE Consum. Electron. Mag.	Article	Final		Scopus	2-s2.0-85102687086
Saber Z., van Zelm R., Pirdashti H., Schipper A.M., Esmaeili M., Motevali A., Nabavi-Pelesaraei A., Huijbregts M.A.J.	54917044500;15840989000;25226746400;22136407400;57197426337;36160495600;56028314700;6701896825;	Understanding farm-level differences in environmental impact and eco-efficiency: The case of rice production in Iran	2021	Sustainable Production and Consumption	27			1021	1029		2	10.1016/j.spc.2021.02.033	https://www.scopus.com/inward/record.uri?eid=2-s2.0-85101692931&doi=10.1016%2fj.spc.2021.02.033&partnerID=40&md5=9e5bffb697b9b995967d78c45a6fca5b	Department of Agronomy and Plant Breeding, Sari Agricultural Sciences and Natural Resources University, Sari, Iran; Department of Environmental Science, Institute for Water and Wetland Research, Radboud University Nijmegen, P.O. Box 9010, Nijmegen, GL 6500, Netherlands; Department of Mechanics of Biosystem Engineering, Sari Agricultural Sciences and Natural Resources University, Sari, Iran; Depar…	Saber, Z., Department of Agronomy and Plant Breeding, Sari Agricultural Sciences and Natural Resources University, Sari, Iran, Department of Environmental Science, Institute for Water and Wetland Research, Radboud University Nijmegen, P.O. Box 9010, Nijmegen, GL 6500, Netherlands; van Zelm, R., Department of Environmental Science, Institute for Water and Wetland Research, Radboud University Nijme…	Eco-efficiency, defined as the economic profit per unit of environmental impact, can largely differ between farms that produce the same crop. Understanding the underlying drivers of differences in eco-efficiency can help to identify effective options for increasing environmental product performance. Here, we analyzed differences in eco-efficiency between 200 paddy farms in Iran. With multiple lin…	Eco-efficiency; Environmental performance; Life cycle assessment; Organic rice production; Sustainable agriculture; Yield	Ecosystems; Efficiency; Linear regression; Profitability; Water; Economic profit; Environmental products; Level difference; Multiple linear regression models; Organic farming system; Production system; Rice production; Terrestrial ecosystems; Environmental impact	Saber, Z.; Department of Agronomy and Plant Breeding, Iran; email: z.saber@stu.sanru.ac.ir		Elsevier B.V.	23525509				English	Sustain. Prod. Consum.	Article	Final		Scopus	2-s2.0-85101692931
Mona S., Malyan S.K., Saini N., Deepak B., Pugazhendhi A., Kumar S.S.	36945687300;57189575163;57216521439;57216521864;57191625854;57194535380;	Towards sustainable agriculture with carbon sequestration, and greenhouse gas mitigation using algal biochar	2021	Chemosphere	275		129856				2	10.1016/j.chemosphere.2021.129856	https://www.scopus.com/inward/record.uri?eid=2-s2.0-85101373007&doi=10.1016%2fj.chemosphere.2021.129856&partnerID=40&md5=4e13c81985e0676a043c56be7556e8ff	Department of Environmental Science & Engineering, Guru Jambheshwar University of Science & Technology, Hisar, Haryana 125001, India; Research Management and Outreach Division, National Institute of Hydrology, Jalvigyan Bhawan, Roorkee, Uttarakhand 247667, India; JBM Group, Gurugram, Haryana 122001, India; Innovative Green Product Synthesis and Renewable Environment Development Research Group, Fa…	Mona, S., Department of Environmental Science & Engineering, Guru Jambheshwar University of Science & Technology, Hisar, Haryana 125001, India; Malyan, S.K., Research Management and Outreach Division, National Institute of Hydrology, Jalvigyan Bhawan, Roorkee, Uttarakhand 247667, India; Saini, N., Department of Environmental Science & Engineering, Guru Jambheshwar University of Science & Technolo…	With the increase in the world's population, demand for food and other products is continuously rising. This has put a lot of pressure on the agricultural sector. To fulfill these demands, the utilization of chemical fertilizers and pesticides has also increased. Consequently, to overcome the adverse effects of agrochemicals on our environment and health, there has been a shift towards organic fe…	Algal biomass; Biochar; Carbon sequestration; Greenhouse gases; Potential fertilizer; Sustainable agriculture	Agricultural robots; Agriculture; Algae; Carbon dioxide; Fertilizers; Greenhouse effect; Greenhouse gases; Growth rate; Ion exchange; Agricultural sector; Carbon sequestration; Chemical fertilizers; Future perspectives; Greenhouse gas mitigation; Photosynthetic efficiency; Sustainable agriculture; Sustainable environment; Sustainable development; fertilizer; biochar; carbon dioxide; charcoal; fer…	Kumar, S.S.; Smita S Kumar Department of Environmental Sciences, YMCA NH-2, Sector-6, Mathura Road, India; email: smita@jcboseust.ac.in		Elsevier Ltd	00456535		CMSHA	33636519	English	Chemosphere	Article	Final		Scopus	2-s2.0-85101373007
Runzel M.A.S., Hassler E.E., Rogers R.E.L., Formato G., Cazier J.A.	57217104052;56021671300;8791221500;26530474900;6603235968;	Designing a Smart Honey Supply Chain for Sustainable Development	2021	IEEE Consumer Electronics Magazine	10	4	9356116	69	78			10.1109/MCE.2021.3059955	https://www.scopus.com/inward/record.uri?eid=2-s2.0-85100932683&doi=10.1109%2fMCE.2021.3059955&partnerID=40&md5=51d03966083a62602419d9b8e42c8b2f	Appalachian State University, United States; Bayer, Germany; Istituto Zooprofilattico Sperimentale Del Lazio e della Toscana 'Mariano Aleandri', Italy	Runzel, M.A.S., Appalachian State University, United States; Hassler, E.E., Appalachian State University, United States; Rogers, R.E.L., Bayer, Germany; Formato, G., Istituto Zooprofilattico Sperimentale Del Lazio e della Toscana 'Mariano Aleandri', Italy; Cazier, J.A., Appalachian State University, United States	Smart agricultural systems can ensure food security at the source, combat counterfeits and mislabeled goods, garner and preserve trust, and reduce the price of product differentiation. In the honey sector, a smart supply chain could help lift beekeepers out of poverty by generating better market opportunities and value for their honey and strengthening apiculture's position as a vital component o…		Agricultural robots; Agriculture; Biodiversity; Engineering education; Food supply; Learning algorithms; Machine learning; Service industry; Supply chains; Sustainable development; Agricultural system; Agricultural technologies; Customer information; Market opportunities; Product differentiation; Signature verification; Smart distribution systems; Traceability systems; Planning			Institute of Electrical and Electronics Engineers Inc.	21622248				English	IEEE Consum. Electron. Mag.	Article	Final		Scopus	2-s2.0-85100932683
Mandal U., Dhar A., Panda S.N.	57196568058;16686256600;7201766576;	Enhancement of sustainable agricultural production system by integrated natural resources management framework under climatic and operational uncertainty	2021	Agricultural Water Management	252		106903					10.1016/j.agwat.2021.106903	https://www.scopus.com/inward/record.uri?eid=2-s2.0-85104277313&doi=10.1016%2fj.agwat.2021.106903&partnerID=40&md5=0ec5bf022724879dfbf4bd4345ed7aae	Hydrology and Engineering Division, ICAR-Indian Institute of Soil and Water Conservation Dehradun, Dehradun, 248195, India; Department of Civil Engineering, Indian Institute of Technology Kharagpur, Kharagpur, 721302, India; National Institute of Technical Teachers Training and Research, Taramani, Chennai, 600113, India	Mandal, U., Hydrology and Engineering Division, ICAR-Indian Institute of Soil and Water Conservation Dehradun, Dehradun, 248195, India; Dhar, A., Department of Civil Engineering, Indian Institute of Technology Kharagpur, Kharagpur, 721302, India; Panda, S.N., National Institute of Technical Teachers Training and Research, Taramani, Chennai, 600113, India	Constant decline of freshwater reserve poses a major challenge for coastal agricultural systems. The present study focuses on the integrated land and water resources management framework under operational and climatic uncertainties to achieve sustainable agricultural production in a tropical coastal river basin. To capture the operational and climatic uncertainties, Grey Linear Programming (GLP) …	Acceptability constrained linear programming; Climatic and operational uncertainty; Grey linear programming; Integrated natural resources management framework; Surface and groundwater; Sustainable agriculture	Constrained optimization; Crops; Groundwater flow; Groundwater resources; Linear programming; Matrix algebra; Acceptability constrained linear programming; Climatic and operational uncertainty; Grey Linear Programming; Groundwater tables; Integrated natural resource management framework; Linear-programming; Response matrices; Surface and groundwater; Sustainable agriculture; Uncertainty; Groundwa…	Mandal, U.; ICAR-Indian Institute of Soil and Water Conservation DehradunIndia; email: uday.mandal@icar.gov.in		Elsevier B.V.	03783774		AWMAD		English	Agric. Water Manage.	Article	Final		Scopus	2-s2.0-85104277313
Liang Y., Liu H.-J., Yan J., Tian F.	56972892900;56074928200;14628001400;57200213130;	Natural Variation in Crops: Realized Understanding, Continuing Promise	2021	Annual Review of Plant Biology	72			357	385		4	10.1146/annurev-arplant-080720-090632	https://www.scopus.com/inward/record.uri?eid=2-s2.0-85101239256&doi=10.1146%2fannurev-arplant-080720-090632&partnerID=40&md5=b60b6e03bec5cc6bc0a5abdfb42e87d0	State Key Laboratory of Plant Physiology and Biochemistry, National Maize Improvement Center, Key Laboratory of Biology and Genetic Improvement of Maize (MOA), Beijing Key Laboratory of Crop Genetic Improvement, China Agricultural University, Beijing, 100193, China; Gregor Mendel Institute, Austrian Academy of Sciences, Vienna BioCenter, Vienna, 1030, Austria; National Key Laboratory of Crop Gene…	Liang, Y., State Key Laboratory of Plant Physiology and Biochemistry, National Maize Improvement Center, Key Laboratory of Biology and Genetic Improvement of Maize (MOA), Beijing Key Laboratory of Crop Genetic Improvement, China Agricultural University, Beijing, 100193, China; Liu, H.-J., Gregor Mendel Institute, Austrian Academy of Sciences, Vienna BioCenter, Vienna, 1030, Austria; Yan, J., Nati…	Crops feed the world's population and shape human civilization. The improvement of crop productivity has been ongoing for almost 10,000 years and has evolved from an experience-based to a knowledge-driven practice over the past three decades. Natural alleles and their reshuffling are long-standing genetic changes that affect how crops respond to various environmental conditions and agricultural p…	breeding by design; genome editing; natural alleles; quantitative trait locus; quantitative trait nucleotide; regulatory and evolutionary mechanisms	agriculture; crop; genetics; plant breeding; plant genome; Agriculture; Crops, Agricultural; Genome, Plant; Plant Breeding			Annual Reviews Inc.	15435008		ARPBD	33481630	English	Annu. Rev. Plant Biol.	Review	Final	All Open Access, Bronze	Scopus	2-s2.0-85101239256
Lieder S., Schröter-Schlaack C.	57224977150;36169406000;	Smart farming technologies in arable farming: Towards a holistic assessment of opportunities and risks	2021	Sustainability (Switzerland)	13	12	6783				1	10.3390/su13126783	https://www.scopus.com/inward/record.uri?eid=2-s2.0-85108778945&doi=10.3390%2fsu13126783&partnerID=40&md5=68d16f6728220229d67f62906a8ab983	Department of Economics, Helmholtz-Centre for Environmental Research-UFZ, Leipzig, 04318, Germany	Lieder, S., Department of Economics, Helmholtz-Centre for Environmental Research-UFZ, Leipzig, 04318, Germany; Schröter-Schlaack, C., Department of Economics, Helmholtz-Centre for Environmental Research-UFZ, Leipzig, 04318, Germany	Agricultural production finds itself in an area of tension. As a critical infrastructure, it has the task of reliably feeding a growing global population and supplying it with energy. However, the negative environmental impacts caused by agriculture, such as the global loss of biodiversity and the emission of greenhouse gases, are to be reduced. The increasing use of digital technologies is often…	Precision farming; Smart farming; Sustainable agriculture		Lieder, S.; Department of Economics, Germany; email: sebastian.lieder@ufz.de		MDPI AG	20711050				English	Sustainability	Article	Final	All Open Access, Gold	Scopus	2-s2.0-85108778945
Mohammed M., Riad K., Alqahtani N.	57208555054;51061501500;57222386651;	Efficient iot-based control for a smart subsurface irrigation system to enhance irrigation management of date palm	2021	Sensors	21	12	3942					10.3390/s21123942	https://www.scopus.com/inward/record.uri?eid=2-s2.0-85107323987&doi=10.3390%2fs21123942&partnerID=40&md5=fb942660a6053c302b24bdc46e2f6c4d	Date Palm Research Center of Excellence, King Faisal University, Al-Ahsa, 31982, Saudi Arabia; Agricultural Engineering Department, Faculty of Agriculture, Menoufia University, Shebin El Koum, 32514, Egypt; Department of Computer Science, College of Computer Sciences and Information Technology, King Faisal University, Al-Ahsa, 31982, Saudi Arabia; Department of Mathematics, Faculty of Science, Za…	Mohammed, M., Date Palm Research Center of Excellence, King Faisal University, Al-Ahsa, 31982, Saudi Arabia, Agricultural Engineering Department, Faculty of Agriculture, Menoufia University, Shebin El Koum, 32514, Egypt; Riad, K., Department of Computer Science, College of Computer Sciences and Information Technology, King Faisal University, Al-Ahsa, 31982, Saudi Arabia, Department of Mathematics…	Drought is the most severe problem for agricultural production, and the intensity of this problem is increasing in most cultivated areas around the world. Hence improving water productivity is the primary purpose of sustainable agriculture. This study aimed to use cloud IoT solutions to control a modern subsurface irrigation system for improving irrigation management of date palms in arid regions…	Evapotranspiration; Internet of Things; Micro-irrigation control; Microcontroller; Remote monitoring; Sensor-based; Subsurface irrigation scheduling; Water productivity	Agricultural robots; Arid regions; Productivity; Scheduling; Soil moisture; Subirrigation; Water management; Agricultural productions; Algorithmic analysis; Climatic parameters; Irrigation management; Irrigation scheduling; Irrigation water management; Sustainable agriculture; Volumetric water content; Internet of things; water; agriculture; desert climate; irrigation (agriculture); Phoenix (plan…	Mohammed, M.; Date Palm Research Center of Excellence, Saudi Arabia; email: memohammed@kfu.edu.sa		MDPI AG	14248220			34201041	English	Sensors	Article	Final	All Open Access, Gold, Green	Scopus	2-s2.0-85107323987
Sardiana I.K., Kusmiyarti T.B.	57193733545;57200091390;	Sustainability performance of organic farming at vegetable fields in Tabanan, Bali, Indonesia	2021	Sains Tanah	18	1	45482	8	15			10.20961/STJSSA.V18I1.45482	https://www.scopus.com/inward/record.uri?eid=2-s2.0-85110954424&doi=10.20961%2fSTJSSA.V18I1.45482&partnerID=40&md5=d0f700bb33db611207046fe3c5020043	Department of Agroecotechnology, Faculty of Agriculture, University of Udayana, Bali, Indonesia	Sardiana, I.K., Department of Agroecotechnology, Faculty of Agriculture, University of Udayana, Bali, Indonesia; Kusmiyarti, T.B., Department of Agroecotechnology, Faculty of Agriculture, University of Udayana, Bali, Indonesia	Sustainable agriculture aims to maintain high productivity while maintaining soil quality. The purpose of this study is to determine the sustainability performance of organic vegetable farming systems with soil quality indicators as a soil quality assessment tool. Soil physical, chemical, and biological properties in Chinese cabbage in Baturiti Subdistrict, Tabanan Regency, Bali, Indonesia, were …	Organic farming system; Soil quality; Sustainability of agriculture system		Kusmiyarti, T.B.; Department of Agroecotechnology, Indonesia; email: tatibudi@unud.ac.id		Sebelas Maret University - Department of Soil Science, Faculty of Agriculture	14123606				English	Sains Tanah	Article	Final	All Open Access, Gold	Scopus	2-s2.0-85110954424
Vashishat R.K., Laishram C., Sharma S.	57225929611;57225974069;57226566130;	Problems and factors affecting adoption of natural farming in sirmaur district of himachal pradesh	2021	Indian Journal of Ecology	48	3		944	949				https://www.scopus.com/inward/record.uri?eid=2-s2.0-85109870430&partnerID=40&md5=5600a4d781f7f27df4fe368f6321d009	Department of Social Sciences, UHF, Nauni, Solan, 173 230, India	Vashishat, R.K., Department of Social Sciences, UHF, Nauni, Solan, 173 230, India; Laishram, C., Department of Social Sciences, UHF, Nauni, Solan, 173 230, India; Sharma, S., Department of Social Sciences, UHF, Nauni, Solan, 173 230, India	Natural farming supports agroecological principles, chemical free farming and sustainable farming. NF is also seen as the most cost effective farming and also known as "Zero Budget Natural Farming.'' NF focus is to reduce cost of cultivation, improve food quality, chemical free food, improve soil fertility, food and nutritional security. The present study was carried out in Sirmour district of Hi…	Agroecology; Chemical free; Natural farming; Nutritional security; Sustainable agriculture		Vashishat, R.K.; Department of Social Sciences, Nauni, India; email: prohitvashishat@gmail.com		Ecological Society of India	03045250				English	Indian J. Ecol.	Article	Final		Scopus	2-s2.0-85109870430
Mishra R., Dubey P., Singh R.P.	57223319661;57190856943;55557542700;	Assessing the efficacy of climate resilient microbial inoculants for enhanced phytochemical production from indian licorice (Abrus precatorius L.)	2021	Medicinal Plants	13	2		330	338			10.5958/0975-6892.2021.00038.1	https://www.scopus.com/inward/record.uri?eid=2-s2.0-85109548922&doi=10.5958%2f0975-6892.2021.00038.1&partnerID=40&md5=3514de6e89ac2feb58618d5d2d9d8d7b	Department of Environmental Sciences, Babasaheb Bhimrao Ambedkar University, Raebareli Road, Vidya Vihar, Lucknow, Uttar Pradesh, 226025, India; CSIR-National Botanical Research Institute, Rana Pratap Marg, Lucknow, Uttar Pradesh, 226001, India	Mishra, R., Department of Environmental Sciences, Babasaheb Bhimrao Ambedkar University, Raebareli Road, Vidya Vihar, Lucknow, Uttar Pradesh, 226025, India; Dubey, P., CSIR-National Botanical Research Institute, Rana Pratap Marg, Lucknow, Uttar Pradesh, 226001, India; Singh, R.P., Department of Environmental Sciences, Babasaheb Bhimrao Ambedkar University, Raebareli Road, Vidya Vihar, Lucknow, Ut…	Chemical fertilizers adversely affect beneficial micro-organism of the soil with high residual contamination in the plants which subsequently raises questions on the quality of useful metabolites of medicinal plants. The study investigates the efficacy of plant growth-promoting microbes, i.e., Bacillus pseudomycoides RS6B, Bacillus firmus RS7B, Aspergillus luchuensis RS6F, and Aspergillus tamarii…	Glycyrrhizic acid; Plant growth-promoting microbes; Soil microbial biomass carbon; Sustainable agriculture		Singh, R.P.; Department of Environmental Sciences, Raebareli Road, Vidya Vihar, India; email: rpsingh@bbau.ac.in		Indian journals	09754261				English	Med. Plants	Article	Final		Scopus	2-s2.0-85109548922
Apriyana Y., Surmaini E., Estiningtyas W., Pramudia A., Ramadhani F., Suciantini S., Susanti E., Purnamayani R., Syahbuddin H.	57212866604;56237557600;6504766447;6507479782;57217524312;57224673600;57203576877;57214079974;57189311110;	The integrated cropping calendar information system: A coping mechanism to climate variability for sustainable agriculture in Indonesia	2021	Sustainability (Switzerland)	13	11	6495					10.3390/su13116495	https://www.scopus.com/inward/record.uri?eid=2-s2.0-85108177981&doi=10.3390%2fsu13116495&partnerID=40&md5=0e9655eab1cb50020ab143de8a7bddae	Indonesian Agroclimate and Hydrology Research Institute, Indonesia Agency for Agricultural Research and Development, Jl Tentara Pelajar 1A, Bogor, 16111, Indonesia; Geosciences, School of Agriculture and Environment, Massey University, Palmerston North, 4410, New Zealand; Indonesia Centre for Agricultural Technology Assessment and Development, Indonesia Agency for Agricultural Research and Develo…	Apriyana, Y., Indonesian Agroclimate and Hydrology Research Institute, Indonesia Agency for Agricultural Research and Development, Jl Tentara Pelajar 1A, Bogor, 16111, Indonesia; Surmaini, E., Indonesian Agroclimate and Hydrology Research Institute, Indonesia Agency for Agricultural Research and Development, Jl Tentara Pelajar 1A, Bogor, 16111, Indonesia; Estiningtyas, W., Indonesian Agroclimate …	Climate change and its variability are some of the most critical threats to sustainable agriculture, with potentially severe consequences on Indonesia’s agriculture, such as changes in rainfall patterns, especially the onset of the wet season and the temporal distribution of rainfall. Most Indonesian farmers receive support from agricultural extension services, and therefore, design their agricul…	Adaptation; Climate variability; Cropping calendar; Food security; Information system	agricultural extension; agricultural technology; alternative agriculture; climate variation; crop damage; cropping practice; El Nino; information system; integrated approach; La Nina; maize; rice; soybean; Indonesia; Glycine max	Surmaini, E.; Indonesian Agroclimate and Hydrology Research Institute, Jl Tentara Pelajar 1A, Indonesia; email: elzasurmaini@gmail.com		MDPI AG	20711050				English	Sustainability	Article	Final	All Open Access, Gold	Scopus	2-s2.0-85108177981
Bersani C., Fossa M., Priarone A., Sacile R., Zero E.	24068315300;7003385604;8375968300;56250207700;57191041764;	Model predictive control versus traditional relay control in a high energy efficiency greenhouse	2021	Energies	14	11	3353					10.3390/en14113353	https://www.scopus.com/inward/record.uri?eid=2-s2.0-85108057186&doi=10.3390%2fen14113353&partnerID=40&md5=44a7936fe4bc39194820cd67adfc0ef9	Department of Informatics, Bioengineering, Robotics and Systems Engineering, University of Genoa, Genova, 16145, Italy; Department Mechanical, Energy, Management and Transportation Engineering, University of Genoa, Genova, 16145, Italy	Bersani, C., Department of Informatics, Bioengineering, Robotics and Systems Engineering, University of Genoa, Genova, 16145, Italy; Fossa, M., Department Mechanical, Energy, Management and Transportation Engineering, University of Genoa, Genova, 16145, Italy; Priarone, A., Department Mechanical, Energy, Management and Transportation Engineering, University of Genoa, Genova, 16145, Italy; Sacile,…	The sustainable agriculture cultivation in greenhouses is constantly evolving thanks to new technologies and methodologies able to improve the crop yield and to solve the common con-cerns which occur in protected environments. In this paper, an MPC‐based control system has been realized in order to control the indoor air temperature in a high efficiency greenhouse. The main objective is to determ…	Greenhouse energy modeling; Model predictive control; Precision agriculture	Agricultural robots; Cultivation; Electric utilities; Energy dissipation; Energy efficiency; Geothermal heat pumps; Greenhouses; Heat transfer; Multiobjective optimization; Predictive control systems; Solar energy; Temperature control; Electric power consumption; Ground-coupled heat pump; High energy efficiency; Indoor air temperature; Indoor temperature; Multi-objective optimization models; Sust…	Bersani, C.; Department of Informatics, Italy; email: chiara.bersani@unige.it		MDPI AG	19961073				English	Energies	Article	Final	All Open Access, Gold	Scopus	2-s2.0-85108057186
Elaoud A., Jalel R., Ben Salah N., Chehaibi S., Ben Hassen H.	41261334900;57221281073;35085332500;41261009000;24337322800;	Modeling of soil tillage techniques based on four cropping seasons	2021	Arabian Journal of Geosciences	14	11	964					10.1007/s12517-021-07327-5	https://www.scopus.com/inward/record.uri?eid=2-s2.0-85106965478&doi=10.1007%2fs12517-021-07327-5&partnerID=40&md5=278ff2f8025424189c5fcdbcb58ea606	Environmental Sciences and Technology Laboratory, Higher Institute of Environmental Sciences and Technologies, Carthage University, Borj Cedria, Tunisia; Higher Institute of Agronomic Sciences of Chott Mariem, Sousse University, Sousse, Tunisia; Laboratory of Probability and Statistics, Faculty of Sciences Sfax, Sfax University, Sfax, Tunisia	Elaoud, A., Environmental Sciences and Technology Laboratory, Higher Institute of Environmental Sciences and Technologies, Carthage University, Borj Cedria, Tunisia; Jalel, R., Higher Institute of Agronomic Sciences of Chott Mariem, Sousse University, Sousse, Tunisia; Ben Salah, N., Laboratory of Probability and Statistics, Faculty of Sciences Sfax, Sfax University, Sfax, Tunisia; Chehaibi, S., H…	Nowadays, it is compulsory to reduce the production costs of the crop and to adopt methods favoring sustainable agriculture. This is achieved through the reduction of tillage operations by adopting conservation tillage allowing the saving of energy and production costs. Indeed, reduced tillage would offer farmers the opportunity to comply with good management practices. In this paper, a conservat…	Bulk density; Conservation tillage; Conventional tillage; Graphical modeling; Resistance of penetration; Statistical study	bulk density; conservation tillage; cropping practice; plowing; production cost; Tunisia	Elaoud, A.; Environmental Sciences and Technology Laboratory, Tunisia; email: anis.aoud@yahoo.fr		Springer Science and Business Media Deutschland GmbH	18667511				English	Arab. J. Geosci.	Article	Final		Scopus	2-s2.0-85106965478
Bayatvarkeshi M., Bhagat S.K., Mohammadi K., Kisi O., Farahani M., Hasani A., Deo R., Yaseen Z.M.	57219352838;55743715200;36161265000;6507051085;57225362043;57223083396;8630380500;56436206700;	Modeling soil temperature using air temperature features in diverse climatic conditions with complementary machine learning models	2021	Computers and Electronics in Agriculture	185		106158					10.1016/j.compag.2021.106158	https://www.scopus.com/inward/record.uri?eid=2-s2.0-85104821500&doi=10.1016%2fj.compag.2021.106158&partnerID=40&md5=d0b5e4deba501b118003d522b15604f4	Soil Science Department, Agriculture Faculty, Malayer University, Malayer, Iran; Faculty of Civil Engineering, Ton Duc Thang University, Ho Chi Minh City, Viet Nam; Senior Hydrogeologist, HLV2K Engineering, Mississauga, ON, Canada; Department of Civil Engineering, Ilia State University, Tbilisi, 0162, Georgia; School of Sciences, University of Southern Queensland, Springfield Central, QLD 4300, A…	Bayatvarkeshi, M., Soil Science Department, Agriculture Faculty, Malayer University, Malayer, Iran; Bhagat, S.K., Faculty of Civil Engineering, Ton Duc Thang University, Ho Chi Minh City, Viet Nam; Mohammadi, K., Senior Hydrogeologist, HLV2K Engineering, Mississauga, ON, Canada; Kisi, O., Department of Civil Engineering, Ilia State University, Tbilisi, 0162, Georgia; Farahani, M., Soil Science De…	Soil temperature (ST) is an essential catchment property strongly influenced by air temperature (Ta). ST is also the key factor in sustainable agricultural developments, so researchers are still motivated to develop robust machine learning (ML) models to predict ST more reliably. Four different ML models, utilizing the standalone algorithms (i.e., artificial neural networks: ‘ANN’ and co-active n…	Agricultural sustainability; Air temperature; Artificial neural networks; Co-active neuro-fuzzy inference systems; Machine learning; Soil temperature	Atmospheric temperature; Bayesian networks; Catchments; Climate models; Errors; Forecasting; Fuzzy inference; Fuzzy neural networks; Fuzzy systems; Machine learning; Markov processes; Mean square error; Soils; Agricultural sustainability; Air temperature; Climatic conditions; Co-active neuro-fuzzy inference system; Machine learning models; Machine-learning; Neural-networks; Performance; Soil temp…	Yaseen, Z.M.; New Era and Development in Civil Engineering Research Group, Iraq; email: yaseen@alayen.edu.iq		Elsevier B.V.	01681699		CEAGE		English	Comput. Electron. Agric.	Article	Final		Scopus	2-s2.0-85104821500
Bhar A., Feddersen B., Malone R., Kumar R.	57204038571;57222762125;16420982600;57202998218;	Agriculture model comparison framework and mygeohub hosting: Case of soil nitrogen	2021	Inventions	6	2	25					10.3390/inventions6020025	https://www.scopus.com/inward/record.uri?eid=2-s2.0-85104022845&doi=10.3390%2finventions6020025&partnerID=40&md5=1bddceacc99355a037e448225d0db851	Department of Electrical and Computer Engineering, Iowa State University, Ames, IA 50011, United States; USDA-ARS, National Laboratory for Agriculture and the Environment, Ames, IA 50011, United States	Bhar, A., Department of Electrical and Computer Engineering, Iowa State University, Ames, IA 50011, United States; Feddersen, B., Department of Electrical and Computer Engineering, Iowa State University, Ames, IA 50011, United States; Malone, R., USDA-ARS, National Laboratory for Agriculture and the Environment, Ames, IA 50011, United States; Kumar, R., Department of Electrical and Computer Engin…	To be able to compare many agricultural models, a general framework for model comparison when field data may limit direct comparison of models is proposed, developed, and also demonstrated. The framework first calibrates the benchmark model against the field data, and next it calibrates the test model against the data generated by the calibrated benchmark model. The framework is validated for the…	MyGeoHub; Nitrogen-cycle modeling; Precision agriculture; RZWQM; Sustainable agriculture		Bhar, A.; Department of Electrical and Computer Engineering, United States; email: abhar@iastate.edu		MDPI AG	24115134				English	Inventions	Article	Final	All Open Access, Gold	Scopus	2-s2.0-85104022845
Roberts D.P., Short N.M., Jr., Sill J., Lakshman D.K., Hu X., Buser M.	57213417198;7005748302;57222056042;6603422833;55611639300;7006933793;	Precision agriculture and geospatial techniques for sustainable disease control	2021	Indian Phytopathology	74	2		287	305			10.1007/s42360-021-00334-2	https://www.scopus.com/inward/record.uri?eid=2-s2.0-85101275295&doi=10.1007%2fs42360-021-00334-2&partnerID=40&md5=3918aaf8944b4500e421f6ca0a8ce0a3	USDA-Agricultural Research Service, Sustainable Agricultural Systems Laboratory, BLDG 001, Rm. 245B, BARC-West, Beltsville, MD 20705-2350, United States; Environmental Systems Research Institute, National Government Unit, Redlands, CA, United States; Environmental Sciences Research Institute, Solutions Engineering Group, Redlands, CA, United States; Oil Crops Research Institute of the Chinese Aca…	Roberts, D.P., USDA-Agricultural Research Service, Sustainable Agricultural Systems Laboratory, BLDG 001, Rm. 245B, BARC-West, Beltsville, MD 20705-2350, United States; Short, N.M., Jr., Environmental Systems Research Institute, National Government Unit, Redlands, CA, United States; Sill, J., Environmental Sciences Research Institute, Solutions Engineering Group, Redlands, CA, United States; Laks…	The agricultural community is confronted with dual challenges; increasing production of nutritionally dense food and decreasing the impacts of these crop production systems on the land, water, and climate. Control of plant pathogens will figure prominently in meeting these challenges as plant diseases cause significant yield and economic losses to crops responsible for feeding a large portion of …	Biological control; Cover crops; Geographic information systems; Precision agriculture; Remote sensing; Sustainable agriculture		Roberts, D.P.; USDA-Agricultural Research Service, BLDG 001, Rm. 245B, BARC-West, United States; email: dan.roberts@usda.gov		Springer	0367973X				English	Indian Phytopathol.	Review	Final	All Open Access, Hybrid Gold	Scopus	2-s2.0-85101275295
Jakariya M., Sarker S.R., Sayem S.M., Saad S., Islam M.N., Rahman A., Alam M.S., Ali M.S., Akter D.	16316100800;57218905971;57216614843;57212804779;57209188201;57218905997;57213805374;57217685969;57204486694;	Nexus among rice production and environmental factors in the coastal region of Bangladesh: a stochastic modeling approach for future forecasting	2021	Modeling Earth Systems and Environment	7	2		1121	1131		2	10.1007/s40808-020-00969-6	https://www.scopus.com/inward/record.uri?eid=2-s2.0-85091316085&doi=10.1007%2fs40808-020-00969-6&partnerID=40&md5=363776af2eea1b2a1c57d61ea03e9539	Department of Environmental Science and Management, North South University, Plot#15, Block# B, Dhaka, 1229, Bangladesh; Department of Agricultural Statistics, Bangladesh Agricultural University, Dhaka, Bangladesh; Department of Geography and Environment, Jahangirnagar University, Savar, Dhaka, 1229, Bangladesh; Department of Environment, Government of Bangladesh, Dhaka, Bangladesh	Jakariya, M., Department of Environmental Science and Management, North South University, Plot#15, Block# B, Dhaka, 1229, Bangladesh; Sarker, S.R., Department of Agricultural Statistics, Bangladesh Agricultural University, Dhaka, Bangladesh; Sayem, S.M., Department of Agricultural Statistics, Bangladesh Agricultural University, Dhaka, Bangladesh; Saad, S., Department of Environmental Science and …	Sustainable rice production in the coastal region of Bangladesh is threatened due to various climatic impacts. The study investigated the current scenario of rice production and identified the linkage among different input variables related to rice production such as seed, urea, pesticide, etc. in three districts of Patuakhali, Khulna, and Cox’s Bazar, using a log–log model and panel data analysi…	ARIMA model; Climate change; Mobile applications; Panel data; Stochastic model		Jakariya, M.; Department of Environmental Science and Management, Plot#15, Block# B, Bangladesh; email: md.jakariya@northsouth.edu		Springer Science and Business Media Deutschland GmbH	23636203				English	Model. Earth Syst. Environ.	Article	Final		Scopus	2-s2.0-85091316085
Abera W., Tamene L., Abegaz A., Hailu H., Piikki K., Söderström M., Girvetz E., Sommer R.	57189211865;13408932800;16067919000;57210793542;6507453377;57210682200;8725138300;7202659795;	Estimating spatially distributed SOC sequestration potentials of sustainable land management practices in Ethiopia	2021	Journal of Environmental Management	286		112191				2	10.1016/j.jenvman.2021.112191	https://www.scopus.com/inward/record.uri?eid=2-s2.0-85101776108&doi=10.1016%2fj.jenvman.2021.112191&partnerID=40&md5=306f47cd40ad3b2138a1ae8a5c3a1091	International Center for Tropical Agriculture (CIAT), Addis Ababa, Ethiopia; Department of Geography and Environmental Studies, Addis Ababa University, Ethiopia; Ministry of Agriculture (MOA), Sustainable Land Management Program (SLMP), Ethiopia; Swedish University of Agricultural Sciences (SLU), Skara, Sweden; International Center for Tropical Agriculture (CIAT), Nairobi, Kenya; WWF Deutschland,…	Abera, W., International Center for Tropical Agriculture (CIAT), Addis Ababa, Ethiopia; Tamene, L., International Center for Tropical Agriculture (CIAT), Addis Ababa, Ethiopia; Abegaz, A., Department of Geography and Environmental Studies, Addis Ababa University, Ethiopia; Hailu, H., Ministry of Agriculture (MOA), Sustainable Land Management Program (SLMP), Ethiopia; Piikki, K., Swedish Universit…	The sustainable land management program (SLMP) of Ethiopia aims to improve livelihoods and create resilient communities and landscape to climate change. Soil organic carbon (SOC) sequestration is one of the key co-benefits of the SLMP. The objective of this study was to estimate the spatial dynamics of SOC in 2010 and 2018 (before and after SLMP) and identify the SOC sequestration hotspots at lan…	Climate change; Ethiopia; Random forest; Resilience; SOC sequestration; Sustainable land management	organic carbon; carbon; carbon sequestration; composite; estimation method; land management; machine learning; management practice; organic carbon; soil carbon; topsoil; watershed; Article; carbon sequestration; dynamics; Ethiopia; landscape; random forest; soil; sustainable agriculture; tillage; vegetation; watershed; agriculture; carbon sequestration; environmental protection; Ethiopia; Agricul…	Abera, W.Bole sub-city, Gurd shola area, P.O. Box 5689, Ethiopia; email: wuletawu.abera@cgiar.org		Academic Press	03014797		JEVMA	33667822	English	J. Environ. Manage.	Article	Final	All Open Access, Hybrid Gold	Scopus	2-s2.0-85101776108
de Camargo T., Schirrmann M., Landwehr N., Dammer K.-H., Pflanz M.	57223621152;36895144600;10244371900;6602279381;23098076200;	Optimized deep learning model as a basis for fast UAV mapping of weed species in winter wheat crops	2021	Remote Sensing	13	9	1704					10.3390/rs13091704	https://www.scopus.com/inward/record.uri?eid=2-s2.0-85105928821&doi=10.3390%2frs13091704&partnerID=40&md5=ca8a598e381ddff73cdda18ac99f7a56	Leibniz Institute for Agricultural Engineering and Bioeconomy e.V., Potsdam-Bornim, Max-Eyth-Allee 100, Potsdam, 14469, Germany; Institute of Computer Science, University of Potsdam, August-Bebel-Str. 89, Potsdam, 14482, Germany; Julius Kühn-Institut, Institute for Plant Protection in Field Crops and Grassland, Messeweg 11–12, Braunschweig, 38104, Germany	de Camargo, T., Leibniz Institute for Agricultural Engineering and Bioeconomy e.V., Potsdam-Bornim, Max-Eyth-Allee 100, Potsdam, 14469, Germany; Schirrmann, M., Leibniz Institute for Agricultural Engineering and Bioeconomy e.V., Potsdam-Bornim, Max-Eyth-Allee 100, Potsdam, 14469, Germany; Landwehr, N., Leibniz Institute for Agricultural Engineering and Bioeconomy e.V., Potsdam-Bornim, Max-Eyth-Al…	Weed maps should be available quickly, reliably, and with high detail to be useful for site-specific management in crop protection and to promote more sustainable agriculture by reducing pesticide use. Here, the optimization of a deep residual convolutional neural network (ResNet-18) for the classification of weed and crop plants in UAV imagery is proposed. The target was to reach sufficient perf…	Crop monitoring; Deep residual networks; Embedded systems; Image classification; Real-time mapping; ResNet; Site-specific weed management; UAV imagery	Agricultural robots; Convolutional neural networks; Crops; Deep neural networks; Mapping; Unmanned aerial vehicles (UAV); Classification accuracy; Classification models; On-line recognition; Overall accuracies; Redundant computation; Site specific management; Sustainable agriculture; Winter wheat field; Deep learning	Schirrmann, M.; Leibniz Institute for Agricultural Engineering and Bioeconomy e.V., Max-Eyth-Allee 100, Germany; email: mschirrmann@atb-potsdam.de		MDPI AG	20724292				English	Remote Sens.	Article	Final	All Open Access, Gold	Scopus	2-s2.0-85105928821
Khan N., Ray R.L., Sargani G.R., Ihtisham M., Khayyam M., Ismail S.	57219087409;22433611700;57197828054;57202039672;57223361785;57219089267;	Current progress and future prospects of agriculture technology: Gateway to sustainable agriculture	2021	Sustainability (Switzerland)	13	9	4883				1	10.3390/su13094883	https://www.scopus.com/inward/record.uri?eid=2-s2.0-85105732414&doi=10.3390%2fsu13094883&partnerID=40&md5=e4ede4f432ad882659c5bc4837faac3b	College of Management, Chengdu Campus, Sichuan Agricultural University, Wenjiang, 611100, China; College of Agriculture and Human Sciences, Prairie View A&M University, Prairie View, TX 77446, United States; College of Economics, Sichuan Agricultural University, Chengdu, 611100, China; College of Landscape Arhitecture, Sichuan Agricultural University, Chengdu, 611130, China; College of Horticultu…	Khan, N., College of Management, Chengdu Campus, Sichuan Agricultural University, Wenjiang, 611100, China; Ray, R.L., College of Agriculture and Human Sciences, Prairie View A&M University, Prairie View, TX 77446, United States; Sargani, G.R., College of Economics, Sichuan Agricultural University, Chengdu, 611100, China; Ihtisham, M., College of Landscape Arhitecture, Sichuan Agricultural Univers…	The agricultural industry is getting more data-centric and requires precise, more advanced data and technologies than before, despite being familiar with agricultural processes. The agriculture industry is being advanced by various information and advanced communication technologies, such as the Internet of Things (IoT). The rapid emergence of these advanced technologies has restructured almost a…	Agriculture advancement; IoT; Sustainable agriculture; UAVs	advanced technology; aerial survey; agricultural technology; agroindustry; alternative agriculture; best management practice; crop yield; cropping practice; future prospect; Internet; unmanned vehicle; Hexapoda	Ray, R.L.; College of Agriculture and Human Sciences, United States; email: raray@pvamu.edu Sargani, G.R.; College of Economics, China; email: razasargani@sicau.edu.cn Ihtisham, M.; College of Landscape Arhitecture, China; email: ihtisham@webmail.hzau.edu.cn		MDPI AG	20711050				English	Sustainability	Review	Final	All Open Access, Gold	Scopus	2-s2.0-85105732414
Kesari K.K., Soni R., Jamal Q.M.S., Tripathi P., Lal J.A., Jha N.K., Siddiqui M.H., Kumar P., Tripathi V., Ruokolainen J.	24332073300;57215718595;57208582776;56305862200;54415850400;55109018100;55194716500;57218845099;55229529300;7004601530;	Wastewater Treatment and Reuse: a Review of its Applications and Health Implications	2021	Water, Air, and Soil Pollution	232	5	208					10.1007/s11270-021-05154-8	https://www.scopus.com/inward/record.uri?eid=2-s2.0-85105564275&doi=10.1007%2fs11270-021-05154-8&partnerID=40&md5=036989e80060fab63bf4234c83e20f5b	Department of Applied Physics, Aalto University, Espoo, Finland; Department of Molecular and Cellular Engineering, Sam Higginbottom University of Agriculture, Technology and Sciences, Naini, Allahabad, India; Department of Health Informatics, College of Public Health and Health Informatics, Qassim University, Al Bukayriyah, Saudi Arabia; Department of Computational Biology and Bioinformatics, Sam…	Kesari, K.K., Department of Applied Physics, Aalto University, Espoo, Finland; Soni, R., Department of Molecular and Cellular Engineering, Sam Higginbottom University of Agriculture, Technology and Sciences, Naini, Allahabad, India; Jamal, Q.M.S., Department of Health Informatics, College of Public Health and Health Informatics, Qassim University, Al Bukayriyah, Saudi Arabia; Tripathi, P., Depart…	Water scarcity is one of the major problems in the world and millions of people have no access to freshwater. Untreated wastewater is widely used for agriculture in many countries. This is one of the world-leading serious environmental and public health concerns. Instead of using untreated wastewater, treated wastewater has been found more applicable and ecofriendly option. Moreover, environmenta…	Bio-computation; Biomass; Diseases; Environmental pollution; Human health; Sustainable agriculture; Wastewater	Agricultural robots; Agriculture; Health; Solid wastes; Waste utilization; Wastewater reclamation; Environmental toxicity; Health implications; Multi-disciplinary approach; Potential resources; Treated wastewater; Treatment methods; Untreated wastewater; Wastewater treatment and reuse; Wastewater treatment; alternative agriculture; biomass; disease; fertilizer application; health impact; irrigati…	Kesari, K.K.; Department of Applied Physics, Finland; email: kavindra.kesari@aalto.fi Tripathi, V.; Department of Molecular and Cellular Engineering, Naini, India; email: vijay.tripathi@shiats.edu.in Siddiqui, M.H.; Department of Bioengineering, India; email: mohdharis.siddiqui@gmail.com		Springer Science and Business Media Deutschland GmbH	00496979		WAPLA		English	Water Air Soil Pollut.	Review	Final	All Open Access, Hybrid Gold, Green	Scopus	2-s2.0-85105564275
Oliveira M.F.D., Santos A.F.D., Kazama E.H., Rolim G.D.S., Silva R.P.D.	57223139605;57222475873;57024141800;23971119900;15134869500;	Determination of application volume for coffee plantations using artificial neural networks and remote sensing	2021	Computers and Electronics in Agriculture	184		106096					10.1016/j.compag.2021.106096	https://www.scopus.com/inward/record.uri?eid=2-s2.0-85104978665&doi=10.1016%2fj.compag.2021.106096&partnerID=40&md5=914a92ca39d3b8a1a50f9f66f26c3c0e	Department of Engineering and Mathematical Sciences, São Paulo State University (UNESP), Jaboticabal, SP, Brazil; Department of Agriculture, Federal University of Lavras (UFLA), Lavras, MG, Brazil; University of Franca, Franca, SP, Brazil	Oliveira, M.F.D., Department of Engineering and Mathematical Sciences, São Paulo State University (UNESP), Jaboticabal, SP, Brazil; Santos, A.F.D., Department of Agriculture, Federal University of Lavras (UFLA), Lavras, MG, Brazil; Kazama, E.H., University of Franca, Franca, SP, Brazil; Rolim, G.D.S., Department of Engineering and Mathematical Sciences, São Paulo State University (UNESP), Jabotic…	Methods for optimizing the application of phytosanitary products can be an alternative for sustainable agriculture. Such methods can be achieved with the use of artificial intelligence and remote sensing techniques. Our experiments were carried out in a commercial coffee plantation, where morphological variables (height and diameter) and vegetation indexes (normalized difference vegetation index,…	Coffee canopy; Digital agriculture; Machine learning; Variable rate spraying; Vegetation index	Ecosystems; Forestry; Learning systems; Multilayer neural networks; Radial basis function networks; Remote sensing; Coffee canopy; Coffee plantation; Digital agriculture; Machine-learning; Multilayers perceptrons; Network-sensing; Neural-networks; Remote-sensing; Variable rate spraying; Vegetation index; Vegetation; accuracy assessment; artificial intelligence; artificial neural network; coffee; …	Oliveira, M.F.D.; Department of Engineering and Mathematical Sciences, Brazil; email: mailson.oliveira@unesp.br		Elsevier B.V.	01681699		CEAGE		English	Comput. Electron. Agric.	Article	Final		Scopus	2-s2.0-85104978665
Salehi-Amiri A., Zahedi A., Akbapour N., Hajiaghaei-Keshteli M.	57221831533;57211661897;57222037909;36008663700;	Designing a sustainable closed-loop supply chain network for walnut industry	2021	Renewable and Sustainable Energy Reviews	141		110821				5	10.1016/j.rser.2021.110821	https://www.scopus.com/inward/record.uri?eid=2-s2.0-85101098373&doi=10.1016%2fj.rser.2021.110821&partnerID=40&md5=e90080791fd9dcba91a6563547384d28	Department of Systems Engineering, École de Technologie Supérieure (ÉTS), University of Quebec, Montreal, Canada; Tecnologico de Monterrey, Escuela de Ingeniería y Ciencias, Puebla, Mexico	Salehi-Amiri, A., Department of Systems Engineering, École de Technologie Supérieure (ÉTS), University of Quebec, Montreal, Canada; Zahedi, A., Tecnologico de Monterrey, Escuela de Ingeniería y Ciencias, Puebla, Mexico; Akbapour, N., Tecnologico de Monterrey, Escuela de Ingeniería y Ciencias, Puebla, Mexico; Hajiaghaei-Keshteli, M., Tecnologico de Monterrey, Escuela de Ingeniería y Ciencias, Pueb…	In the history of sustainable development, logistics has been thought of as one of the key factors in the supply chain network. In the meantime, the issue of Closed-loop Supply Chain (CLSC) has received considerable attention as it ensures many diverse industries toward sustainability. But many industries including agricultural section often fail to address and fulfill these requirements. In this…	Closed-loop supply chain; Facility location problem; Reverse logistics; Supply chain design; Sustainable agriculture	Agricultural robots; Crops; Heuristic algorithms; Supply chains; Sustainable development; Taguchi methods; Agricultural crops; Closed-loop supply chain networks; Closed-loop supply chains (CLSC); Hybrid metaheuristics; Meta heuristics; Mixed-integer linear programming; Overall costs; Supply chain network; Integer programming	Hajiaghaei-Keshteli, M.; Tecnologico de Monterrey, Mexico; email: mostafahaji@tec.mx		Elsevier Ltd	13640321		RSERF		English	Renewable Sustainable Energy Rev	Article	Final		Scopus	2-s2.0-85101098373
Kumar R., Sharma V., Suresh S., Ramrao D.P., Veershetty A., Kumar S., Priscilla K., Hangargi B., Narasanna R., Pandey M.K., Naik G.R., Thomas S., Kumar A.	57214462175;57215086201;57205002182;57222086299;57222092651;57223046326;57222096354;57222089619;56277813800;35113734100;57222094115;43061701400;57195394748;	Understanding Omics Driven Plant Improvement and de novo Crop Domestication: Some Examples	2021	Frontiers in Genetics	12		637141				1	10.3389/fgene.2021.637141	https://www.scopus.com/inward/record.uri?eid=2-s2.0-85104685755&doi=10.3389%2ffgene.2021.637141&partnerID=40&md5=8bc86119458edbccc7ee553e87f06d9c	Department of Life Science, Central University of Karnataka, Kalaburagi, India; International Crops Research Institute for the Semi-Arid Tropics, Hyderabad, India; Department of Biosciences Bioengineering, Indian Institute of Technology Bombay, Mumbai, India; Department of Botany, Indira Gandhi National Tribal University, Amarkantak, India	Kumar, R., Department of Life Science, Central University of Karnataka, Kalaburagi, India; Sharma, V., International Crops Research Institute for the Semi-Arid Tropics, Hyderabad, India; Suresh, S., Department of Life Science, Central University of Karnataka, Kalaburagi, India; Ramrao, D.P., Department of Life Science, Central University of Karnataka, Kalaburagi, India; Veershetty, A., Department…	In the current era, one of biggest challenges is to shorten the breeding cycle for rapid generation of a new crop variety having high yield capacity, disease resistance, high nutrient content, etc. Advances in the “-omics” technology have revolutionized the discovery of genes and bio-molecules with remarkable precision, resulting in significant development of plant-focused metabolic databases and…	crop improvement; de novo domestication; domesticated-genes; metabolomics; omics		Kumar, R.; Department of Life Science, India; email: rakeshkumar@cuk.ac.in Kumar, A.; Department of Botany, India; email: anirudh.kumar@igntu.ac.in		Frontiers Media S.A.	16648021				English	Front. Genet.	Review	Final	All Open Access, Gold, Green	Scopus	2-s2.0-85104685755
Haque A., Islam N., Samrat N.H., Dey S., Ray B.	57194282883;56816424200;55843942600;54917178200;37051483800;	Smart farming through responsible leadership in Bangladesh: Possibilities, opportunities, and beyond	2021	Sustainability (Switzerland)	13	8	4511					10.3390/su13084511	https://www.scopus.com/inward/record.uri?eid=2-s2.0-85105008106&doi=10.3390%2fsu13084511&partnerID=40&md5=1dca36f39ff4b6138e4e8dcb0a4a0556	School of Business & Law, CQUniversity, Sydney, 2000, Australia; Centre for Intelligent Systems, School of Engineering and Technology, CQUniversity, Rockhampton, 4700, Australia; Institute for Future Farming Systems, CQUniversity, Bundaberg, 4670, Australia; School of Health, Medical and Applied Sciences, CQUniversity, Bundaberg, 4670, Australia; Department of Electrical & Computer Systems Engine…	Haque, A., School of Business & Law, CQUniversity, Sydney, 2000, Australia; Islam, N., Centre for Intelligent Systems, School of Engineering and Technology, CQUniversity, Rockhampton, 4700, Australia, Institute for Future Farming Systems, CQUniversity, Bundaberg, 4670, Australia; Samrat, N.H., School of Health, Medical and Applied Sciences, CQUniversity, Bundaberg, 4670, Australia; Dey, S., Depar…	Smart farming has the potential to overcome the challenge of 2050 to feed 10 billion people. Both artificial intelligence (AI) and the internet of things (IoT) have become critical prerequisites to smart farming due to their high interoperability, sensors, and cutting-edge technologies. Extending the role of responsible leadership, this paper proposes an AI and IoT based smart farming system in B…	Artificial intelligence (AI); Internet of things (IoT); Remote communication; Responsible leadership; Smart farming; Sustainable farming	artificial intelligence; developing world; farming system; irrigation system; leadership; policy making; Bangladesh	Haque, A.; School of Business & Law, Australia; email: a.haque@cqu.edu.au		MDPI AG	20711050				English	Sustainability	Article	Final	All Open Access, Gold	Scopus	2-s2.0-85105008106
Gaspar P.D., Fernandez C.M., Soares V.N.G.J., Caldeira J.M.L.P., Silva H.	57222170800;57215897449;7006398353;27067580500;57210455027;	Development of technological capabilities through the internet of things (Iot): Survey of opportunities and barriers for iot implementation in Portugal’s agro-industry	2021	Applied Sciences (Switzerland)	11	8	3454					10.3390/app11083454	https://www.scopus.com/inward/record.uri?eid=2-s2.0-85104616907&doi=10.3390%2fapp11083454&partnerID=40&md5=9af8a2cb09b4631d3a88eb9b70756383	Deparment of Electromechanical Engineering, University of Beira Interior, Rua Marquês d’Ávila e Bolama, Covilhã, 6201-001, Portugal; Centre for Mechanical and Aerospace Science and Technologies (C-MAST), Rua Marquês d’Ávila e Bolama, Covilhã, 6201-001, Portugal; Polytechnic Institute of Castelo Branco, Castelo Branco, 6000-084, Portugal; Instituto de Telecomunicações, Covilhã, 6201-001, Portugal;…	Gaspar, P.D., Deparment of Electromechanical Engineering, University of Beira Interior, Rua Marquês d’Ávila e Bolama, Covilhã, 6201-001, Portugal, Centre for Mechanical and Aerospace Science and Technologies (C-MAST), Rua Marquês d’Ávila e Bolama, Covilhã, 6201-001, Portugal; Fernandez, C.M., Deparment of Electromechanical Engineering, University of Beira Interior, Rua Marquês d’Ávila e Bolama, C…	The agro-industrial sector consumes a significant amount of natural resources for farming and meat production. By 2050, population growth is expected, generating more demand and, consequently, more consumption of scarce resources. This challenging scenario is a concern of the European Commission, revealed in the Green Deal commitment and by the United Nations’ 12th goal of sustainable development…	Agro-food industry; Challenges and solutions; IoT implementation; Potential and barriers; Smart farming; Sustainable agriculture		Soares, V.N.G.J.; Polytechnic Institute of Castelo BrancoPortugal; email: vasco.g.soares@ipcb.pt		MDPI AG	20763417				English	Appl. Sci.	Article	Final	All Open Access, Gold, Green	Scopus	2-s2.0-85104616907
Warren Raffa D., Antichi D., Carlesi S., Frasconi C., Marini S., Priori S., Bàrberi P.	56743267900;25122563900;55574065800;35298841400;57193166246;23009944500;6603138372;	Groundcover mulching in mediterranean vineyards improves soil chemical, physical and biological health already in the short term	2021	Agronomy	11	4	787					10.3390/agronomy11040787	https://www.scopus.com/inward/record.uri?eid=2-s2.0-85108675836&doi=10.3390%2fagronomy11040787&partnerID=40&md5=72ed7dfa8ccaa8cd028f945e71c39203	Group of Agroecology, Institute of Life Sciences, Scuola Superiore Sant’Anna, Piazza Martiri della Libertà, 33, Pisa, 56127, Italy; Department of Agriculture Food and Environment (DAFE), University of Pisa, Via del Borghetto, 80, Pisa, 56124, Italy; Department of Agricultural and Forestry Sciences (DAFNE), University of Tuscia, Via S.C. de Lellis, Viterbo, 01100, Italy	Warren Raffa, D., Group of Agroecology, Institute of Life Sciences, Scuola Superiore Sant’Anna, Piazza Martiri della Libertà, 33, Pisa, 56127, Italy; Antichi, D., Department of Agriculture Food and Environment (DAFE), University of Pisa, Via del Borghetto, 80, Pisa, 56124, Italy; Carlesi, S., Group of Agroecology, Institute of Life Sciences, Scuola Superiore Sant’Anna, Piazza Martiri della Libert…	Vineyards are among the land uses with the highest soil degradation rate in Mediterranean Europe, mainly due to intensive tillage management. Therefore, practices able to foster soil health are critical to promote sustainable wine production. We studied the following treatments in two organic farms in Chianti Classico (Italy): conventional tillage, spontaneous vegetation, pigeon bean (Vicia faba …	Cover crop; Green manure; Organic farming; Sustainable agriculture; Tillage		Carlesi, S.; Group of Agroecology, Piazza Martiri della Libertà, 33, Italy; email: stefano.carlesi@santannapisa.it		MDPI AG	20734395				English	Agronomy	Article	Final	All Open Access, Gold	Scopus	2-s2.0-85108675836
Dentika P., Ozier-Lafontaine H., Penet L.	57223109839;57204221039;21733365100;	Weeds as pathogen hosts and disease risk for crops in the wake of a reduced use of herbicides: Evidence from yam (Dioscorea alata) fields and colletotrichum pathogens in the tropics	2021	Journal of Fungi	7	4	283					10.3390/jof7040283	https://www.scopus.com/inward/record.uri?eid=2-s2.0-85104838060&doi=10.3390%2fjof7040283&partnerID=40&md5=dd357b3b67467132bc2ecf33f83c9d60	UR ASTRO, INRAE, Petit-Bourg, F-97170, France	Dentika, P., UR ASTRO, INRAE, Petit-Bourg, F-97170, France; Ozier-Lafontaine, H., UR ASTRO, INRAE, Petit-Bourg, F-97170, France; Penet, L., UR ASTRO, INRAE, Petit-Bourg, F-97170, France	The transition toward sustainable agriculture requires rethinking cropping systems in the light of less intensive and chemically reliant practices. Weed management is one of the target practices to evolve cropping systems with decreased impact on the environment. While softened management will lead to increased weeds/crops coexistence, it is of importance to assess the relative benefits and drawb…	Anthracnose; Colletotrichum gloeosporioides; Colletotrichum truncatum; Crop disease; Dioscorea alata; Selective weeding; Water yam; Weeds		Penet, L.; UR ASTRO, France; email: laurent.penet@inrae.fr		MDPI AG	2309608X				English	J. Fungi	Article	Final	All Open Access, Gold, Green	Scopus	2-s2.0-85104838060
Wangithi C.M., Muriithi B.W., Belmin R.	57223102486;57192656080;57196009773;	Adoption and dis-adoption of sustainable agriculture: A case of farmers’ innovations and integrated fruit fly management in kenya	2021	Agriculture (Switzerland)	11	4	338				1	10.3390/agriculture11040338	https://www.scopus.com/inward/record.uri?eid=2-s2.0-85104829644&doi=10.3390%2fagriculture11040338&partnerID=40&md5=ee2b7520b6366c12564a5648bf305c49	International Centre of Insect Physiology and Ecology (ICIPE), P.O. Box 30772-00100, Nairobi, Kenya; Agricultural Research Centre for International Development (CIRAD), UPR HortSys, Montpellier, F-34398, France; HortSys, University Montpellier, CIRAD, Montpellier, F-34398, France	Wangithi, C.M., International Centre of Insect Physiology and Ecology (ICIPE), P.O. Box 30772-00100, Nairobi, Kenya; Muriithi, B.W., International Centre of Insect Physiology and Ecology (ICIPE), P.O. Box 30772-00100, Nairobi, Kenya; Belmin, R., Agricultural Research Centre for International Development (CIRAD), UPR HortSys, Montpellier, F-34398, France, HortSys, University Montpellier, CIRAD, Mo…	The invasive fruit fly Bactrocera dorsalis poses a major threat to the production and trade of mango in sub-Saharan Africa. Farmers devise different innovations to manage the pest in an attempt to minimize yield loss and production costs while maximizing revenues. Using survey data obtained from Embu County, Kenya, we analyzed farmers’ knowledge and perception as regards the invasive fruit fly, t…	Farmers’ innovations; Fruit flies; Integrated pest management; Kenya; Mango		Muriithi, B.W.; International Centre of Insect Physiology and Ecology (ICIPE), P.O. Box 30772-00100, Kenya; email: bmuriithi@icipe.org		MDPI AG	20770472				English	Agric.	Article	Final	All Open Access, Gold	Scopus	2-s2.0-85104829644
Friha O., Ferrag M.A., Shu L., Maglaras L., Wang X.	57222149351;56115001200;35248927000;8313447200;8439218700;	Internet of Things for the Future of Smart Agriculture: A Comprehensive Survey of Emerging Technologies	2021	IEEE/CAA Journal of Automatica Sinica	8	4	9374808	718	752		4	10.1109/JAS.2021.1003925	https://www.scopus.com/inward/record.uri?eid=2-s2.0-85102749457&doi=10.1109%2fJAS.2021.1003925&partnerID=40&md5=d9eb19251dea744d384ebcd1139b87b3	Networks and Systems Laboratory, University of Badji Mokhtar-Annaba, Annaba, 23000, Algeria; Guelma University, Department of Computer Science, Gulema, 24000, Algeria; School of Engineering, University of Lincoln, Lincoln, LN67TS, United Kingdom; School of Computer Science and Informatics, De Montfort University, Leicester, LE1 9BH, United Kingdom; Nanjing Agricultural University, Department of E…	Friha, O., Networks and Systems Laboratory, University of Badji Mokhtar-Annaba, Annaba, 23000, Algeria; Ferrag, M.A., Guelma University, Department of Computer Science, Gulema, 24000, Algeria; Shu, L., School of Engineering, University of Lincoln, Lincoln, LN67TS, United Kingdom, College of Engineering, Nanjing Agricultural University, Nanjing, 210095, China; Maglaras, L., School of Computer Scie…	This paper presents a comprehensive review of emerging technologies for the internet of things (IoT)-based smart agriculture. We begin by summarizing the existing surveys and describing emergent technologies for the agricultural IoT, such as unmanned aerial vehicles, wireless technologies, open-source IoT platforms, software defined networking (SDN), network function virtualization (NFV) technolo…	Agricultural internet of things (IoT); internet of things (IoT); smart agriculture; smart farming; sustainable agriculture	Agricultural chemicals; Agricultural robots; Agriculture; Antennas; Middleware; Network function virtualization; Open source software; Open systems; Supply chain management; Surveys; Water management; Agricultural practices; Emergent technologies; Emerging technologies; Internet of thing (IOT); Middleware platforms; Software defined networking (SDN); State-of-the-art methods; Wireless technologie…	Shu, L.; School of Engineering, United Kingdom; email: lei.shu@ieee.org		Institute of Electrical and Electronics Engineers Inc.	23299266				English	IEEE CAA J. Autom. Sin.	Review	Final		Scopus	2-s2.0-85102749457
Casa A.D.L., Ovando G., Díaz G.	57222094881;12902598300;57194900607;	Linking data of ENSO, NDVI-MODIS and crops yield as a base of an early warning system for agriculture in Córdoba, Argentina	2021	Remote Sensing Applications: Society and Environment	22		100480				1	10.1016/j.rsase.2021.100480	https://www.scopus.com/inward/record.uri?eid=2-s2.0-85101315518&doi=10.1016%2fj.rsase.2021.100480&partnerID=40&md5=ea463b1bfeb9d1e307f079eeabe6f409	Facultad de Ciencias Agropecuarias, Universidad Nacional de Córdoba, Ing. Agr. Félix Aldo Marrone 746, Ciudad Universitaria, Córdoba, 5000, Argentina	Casa, A.D.L., Facultad de Ciencias Agropecuarias, Universidad Nacional de Córdoba, Ing. Agr. Félix Aldo Marrone 746, Ciudad Universitaria, Córdoba, 5000, Argentina; Ovando, G., Facultad de Ciencias Agropecuarias, Universidad Nacional de Córdoba, Ing. Agr. Félix Aldo Marrone 746, Ciudad Universitaria, Córdoba, 5000, Argentina; Díaz, G., Facultad de Ciencias Agropecuarias, Universidad Nacional de C…	By influencing interannual rainfall variability in the Province of Córdoba, Argentina, El Niño Southern Oscillation (ENSO) also impact on corn and soybean yields at the main rain-fed agricultural production departments. Spectral NDVI data not only capture the environmental impact on vegetation directly, but also can expose it spread all over a region at the same time. As support of an early warni…	Corn; MEI; ONI; SOI; Soybean		Casa, A.D.L.; Facultad de Ciencias Agropecuarias, Ing. Agr. Félix Aldo Marrone 746, Ciudad Universitaria, Argentina; email: delacasa@agro.unc.edu.ar		Elsevier B.V.	23529385				English	Remote Sens. Appl. Soc. Environ.	Article	Final		Scopus	2-s2.0-85101315518
Urfels A., McDonald A.J., van Halsema G., Struik P.C., Kumar P., Malik R.K., Poonia S.P., Balwinder-Singh, Singh D.K., Singh M., Krupnik T.J.	57214675203;57211004984;6507384032;7006883436;55466575800;7201876492;57195806163;35480870000;7403594886;57220759736;55183790300;	Social-ecological analysis of timely rice planting in Eastern India	2021	Agronomy for Sustainable Development	41	2	14					10.1007/s13593-021-00668-1	https://www.scopus.com/inward/record.uri?eid=2-s2.0-85101285161&doi=10.1007%2fs13593-021-00668-1&partnerID=40&md5=bdce965df7d8f18c66723864a82162da	Sustainable Intensification Program, International Maize and Wheat Improvement Centre (CIMMYT), South Asia Regional Office, Khumaltar, Lalitpur, Nepal; Water Resources Management Group, Wageningen University & Research, Wageningen, Netherlands; Centre for Crop Systems Analysis, Wageningen University & Research, Wageningen, Netherlands; Section of Soil and Crop Sciences, School of Integrative Plan…	Urfels, A., Sustainable Intensification Program, International Maize and Wheat Improvement Centre (CIMMYT), South Asia Regional Office, Khumaltar, Lalitpur, Nepal, Water Resources Management Group, Wageningen University & Research, Wageningen, Netherlands, Centre for Crop Systems Analysis, Wageningen University & Research, Wageningen, Netherlands; McDonald, A.J., Section of Soil and Crop Sciences…	Timely crop planting is a foundation for climate-resilient rice-wheat systems of the Eastern Gangetic Plains—a global food insecurity and poverty hotspot. We hypothesize that the capacity of individual farmers to plant on time varies considerably, shaped by multifaceted enabling factors and constraints that are poorly understood. To address this knowledge gap, two complementary datasets were used…	Climate-resilient agroecosystems; Eastern Gangetic Plains; Groundwater; Landscape level; Machine learning; Mixed methods; Monsoon onset; Rice-wheat system; Sowing date; Sustainable agriculture	agricultural management; data set; farming system; food safety; food security; machine learning; monsoon; poverty; pumping; rice; threshold; water availability; water depth; wheat; India	Urfels, A.; Centre for Crop Systems Analysis, Netherlands; email: anton.urfels@wur.nl		Springer-Verlag Italia s.r.l.	17740746				English	Agron. Sustainable Dev.	Article	Final	All Open Access, Hybrid Gold, Green	Scopus	2-s2.0-85101285161
Ebitu L., Avery H., Mourad K.A., Enyetu J.	57221846780;55628257500;35191996100;57221843478;	Citizen science for sustainable agriculture – A systematic literature review	2021	Land Use Policy	103		105326					10.1016/j.landusepol.2021.105326	https://www.scopus.com/inward/record.uri?eid=2-s2.0-85100391355&doi=10.1016%2fj.landusepol.2021.105326&partnerID=40&md5=507546464fb348e71ae43549c705ff8f	Busitema University, P.O. Box, 236, Tororo, Uganda; Lund University, Centre for Advanced Middle Eastern Studies/Centre for Climate and Environmental Science, Lund, 22100, Sweden; The Centre for Sustainable Visions, Lund, 22643, Sweden	Ebitu, L., Busitema University, P.O. Box, 236, Tororo, Uganda; Avery, H., Lund University, Centre for Advanced Middle Eastern Studies/Centre for Climate and Environmental Science, Lund, 22100, Sweden; Mourad, K.A., The Centre for Sustainable Visions, Lund, 22643, Sweden; Enyetu, J., Busitema University, P.O. Box, 236, Tororo, Uganda	Farmers as volunteers in research could potentially provide a rich resource for exploring sustainable agricultural research questions. To discern emerging patterns in citizen science-based studies on topics with relevance for sustainable agriculture and reveal salient challenges and opportunities for conducting such studies, we conducted a literature review of 27 articles from the period 2004–201…	Citizen science; Farmers; Methodologies; Sustainable agriculture		Ebitu, L.; Busitema University, P.O. Box, 236, Uganda; email: ebitularmbert@gmail.com		Elsevier Ltd	02648377				English	Land Use Policy	Article	Final		Scopus	2-s2.0-85100391355
Cui J., Sui P., Wright D.L., Wang D., Yang J., Lv Z., Chen Y.	57191887411;57204325271;55471268700;57201964986;57202351595;57219899975;55857884700;	A revised integrated framework to evaluate the sustainability of given cropping systems	2021	Journal of Cleaner Production	289		125716				1	10.1016/j.jclepro.2020.125716	https://www.scopus.com/inward/record.uri?eid=2-s2.0-85099250744&doi=10.1016%2fj.jclepro.2020.125716&partnerID=40&md5=38debdf87bfeef363be021c4b9f53464	College of Agronomy and Biotechnology, China Agricultural University, Beijing, 100193, China; North Florida Research and Education Center, University of Florida, QuincyFL 32351, United States	Cui, J., College of Agronomy and Biotechnology, China Agricultural University, Beijing, 100193, China; Sui, P., College of Agronomy and Biotechnology, China Agricultural University, Beijing, 100193, China; Wright, D.L., North Florida Research and Education Center, University of Florida, QuincyFL 32351, United States; Wang, D., College of Agronomy and Biotechnology, China Agricultural University, …	Sustainable agriculture is one of the most important goals for the future of agriculture, environment and the humankind. The development of science and improvements of technology are key impetus to agriculture transformation. Suitable integrated evaluation method based on multi-dimension criteria is urgently needed to overcome the decision-making puzzle when facing various agricultural management…	Agriculture; Cropping system; Evaluation methods; Sustainable development goals	Agricultural robots; Agriculture; Conservation; Decision making; Ecosystems; Life cycle; Petroleum reservoir evaluation; Pollution control; Agricultural management; Economic profitability; Environment friendliness; Environmental footprints; Evaluation methodologies; Life Cycle Assessment (LCA); Resource conservation; Sustainable agriculture; Sustainable development	Chen, Y.; College of Agronomy and Biotechnology, China; email: chenyq@cau.edu.cn		Elsevier Ltd	09596526		JCROE		English	J. Clean. Prod.	Article	Final		Scopus	2-s2.0-85099250744
Jiang R., Sanchez-Azofeifa A., Laakso K., Wang P., Xu Y., Zhou Z., Luo X., Lan Y., Zhao G., Chen X.	57195060201;57214750419;23111004900;56158816700;57191282094;10142889600;57214778854;7102083954;56571781300;57200816094;	UAV-based partially sampling system for rapid NDVI mapping in the evaluation of rice nitrogen use efficiency	2021	Journal of Cleaner Production	289		125705				2	10.1016/j.jclepro.2020.125705	https://www.scopus.com/inward/record.uri?eid=2-s2.0-85099186049&doi=10.1016%2fj.jclepro.2020.125705&partnerID=40&md5=d1b3ff51b3c695d4fbc6dcd8967d9c56	College of Engineering, South China Agricultural University/Guangdong Engineering Research Center for Agricultural Aviation Application (ERCAAA), Guangzhou, 510642, China; Centre for Earth Observation Sciences (CEOS), Department of Earth and Atmospheric Sciences, University of Alberta, Edmonton, T6G 2E3, Canada; National Center for International Collaboration Research on Precision Agricultural Av…	Jiang, R., College of Engineering, South China Agricultural University/Guangdong Engineering Research Center for Agricultural Aviation Application (ERCAAA), Guangzhou, 510642, China, Centre for Earth Observation Sciences (CEOS), Department of Earth and Atmospheric Sciences, University of Alberta, Edmonton, T6G 2E3, Canada, National Center for International Collaboration Research on Precision Agri…	Rapid acquisition and mapping of normalized difference vegetation index (NDVI) values is essential for a timely evaluation of nitrogen use efficiency (NUE) in sustainable agriculture. The zonal nutrient management techniques for sustainable agriculture require timely and efficient NDVI data collection and analysis capabilities, – a need that is still rarely addressed. However, as with the use of …	Environmental remote sensing; NDVI; Nitrogen use efficiency; Paddy rice; Rapid mapping; UAV	Agricultural robots; Agriculture; Antennas; Efficiency; Image resolution; Imaging techniques; Interpolation; Inverse problems; Mapping; Nitrogen; Nutrients; Scanning; Unmanned aerial vehicles (UAV); Agricultural nutrients; Environmental pressures; Illumination conditions; Inverse distance weighted; Nitrogen-use efficiency; Normalized difference vegetation index; Rapid data acquisition; Sustainabl…	Zhou, Z.; College of Engineering, China; email: zyzhou@scau.edu.cn		Elsevier Ltd	09596526		JCROE		English	J. Clean. Prod.	Article	Final		Scopus	2-s2.0-85099186049
Alahacoon N., Edirisinghe M., Ranagalage M.	56556863400;16067987900;57194041789;	Satellite-based meteorological and agricultural drought monitoring for agricultural sustainability in Sri Lanka	2021	Sustainability (Switzerland)	13	6	3427					10.3390/su13063427	https://www.scopus.com/inward/record.uri?eid=2-s2.0-85103210762&doi=10.3390%2fsu13063427&partnerID=40&md5=cab7214d7c8eb2fac67a28fbe15bf395	Department of Physics, University of Colombo, Colombo, 00300, Sri Lanka; International Water Management Institute (IWMI), 127, Sunil Mawatha, Pelawatte, Colombo, 10120, Sri Lanka; Department of Environmental Management, Faculty of Social Sciences and Humanities, Rajarata University of Sri Lanka, Mihintale, 50300, Sri Lanka	Alahacoon, N., Department of Physics, University of Colombo, Colombo, 00300, Sri Lanka, International Water Management Institute (IWMI), 127, Sunil Mawatha, Pelawatte, Colombo, 10120, Sri Lanka; Edirisinghe, M., Department of Physics, University of Colombo, Colombo, 00300, Sri Lanka; Ranagalage, M., Department of Environmental Management, Faculty of Social Sciences and Humanities, Rajarata Univer…	For Sri Lanka, as an agricultural country, a methodical drought monitoring mechanism, including spatial and temporal variations, may significantly contribute to its agricultural sustainability. Investigating long-term meteorological and agricultural drought occurrences in Sri Lanka and assessing drought hazard at the district level are the main objectives of the study. Standardized Precipitation …	Agricultural drought; CHIRPS data; Drought; Drought hazards; Meteorological drought; MODIS; Rainfall; Remote sensing; Spatial analysis; VHI	alternative agriculture; decision making; drought; environmental monitoring; index method; meteorology; MODIS; raster; satellite altimetry; satellite data; spatial analysis; spatial data; spatiotemporal analysis; sustainability; vector; Sri Lanka	Alahacoon, N.; Department of Physics, Sri Lanka; email: n.alahacoon@cgiar.org		MDPI AG	20711050				English	Sustainability	Article	Final	All Open Access, Gold	Scopus	2-s2.0-85103210762
Amami R., Ibrahimi K., Sher F., Milham P., Ghazouani H., Chehaibi S., Hussain Z., Iqbal H.M.N.	57207849298;57205400246;57204792804;6601965867;57003505700;41261009000;57206176342;56564116300;	Impacts of different tillage practices on soil water infiltration for sustainable agriculture	2021	Sustainability (Switzerland)	13	6	3155					10.3390/su13063155	https://www.scopus.com/inward/record.uri?eid=2-s2.0-85103135783&doi=10.3390%2fsu13063155&partnerID=40&md5=9fd00a36d591a22705b6b3b6f46fe3a4	Higher Institute of Agricultural Sciences, University of Sousse, Chott Meriem, 4042, Tunisia; School of Mechanical, Aerospace and Automotive Engineering, Faculty of Engineering, Environmental and Computing, Coventry University, Coventry, CV1 5FB, United Kingdom; Institute for Future Transport and Cities, Coventry University, Priory Street, Coventry, CV1 5FB, United Kingdom; Hawkesbury Institute f…	Amami, R., Higher Institute of Agricultural Sciences, University of Sousse, Chott Meriem, 4042, Tunisia; Ibrahimi, K., Higher Institute of Agricultural Sciences, University of Sousse, Chott Meriem, 4042, Tunisia; Sher, F., School of Mechanical, Aerospace and Automotive Engineering, Faculty of Engineering, Environmental and Computing, Coventry University, Coventry, CV1 5FB, United Kingdom, Institu…	Over the years, cultivation using sustainable tillage practices has gained significant impor-tance, but the impact of tillage on soil water infiltration is still a concern for landowners due to the possible effects on crop yield. This study investigates the impact of different tillage managements on the infiltration rate of sandy clay loam soil under a semiarid environment. Field experiments were…	Energy saving; Infiltration; Philip model; Sustainability; Tillage; Unsaturated soil and water-stable aggregates	alternative agriculture; cultivation; hydraulic conductivity; infiltration; sandy clay loam; semiarid region; soil water; soil water potential; zero tillage; Sousse; Tunisia	Amami, R.; Higher Institute of Agricultural Sciences, Tunisia; email: roua.amami1991@gmail.com Sher, F.; School of Mechanical, United Kingdom; email: Farooq.Sher@gmail.com Sher, F.; Institute for Future Transport and Cities, Priory Street, United Kingdom; email: Farooq.Sher@gmail.com		MDPI AG	20711050				English	Sustainability	Article	Final	All Open Access, Gold	Scopus	2-s2.0-85103135783
Tapia J.F.D., Doliente S.S., Samsatli S.	55908103600;57209175203;56545781200;	How much land is available for sustainable palm oil?	2021	Land Use Policy	102		105187				2	10.1016/j.landusepol.2020.105187	https://www.scopus.com/inward/record.uri?eid=2-s2.0-85099202670&doi=10.1016%2fj.landusepol.2020.105187&partnerID=40&md5=4b11ee024849b7bc5d1907b4cca7fa10	Department of Chemical Engineering, University of Bath, Claverton Down, Bath BA2 7AY, United Kingdom; Chemical Engineering Department, De La Salle University-Manila, 2401 Taft Avenue, Malate, Manila 1004, Philippines; Department of Chemical Engineering, College of Engineering and Agro-Industrial Technology, University of the Philippines Los Baños College, Laguna, 4031, Philippines	Tapia, J.F.D., Department of Chemical Engineering, University of Bath, Claverton Down, Bath BA2 7AY, United Kingdom, Chemical Engineering Department, De La Salle University-Manila, 2401 Taft Avenue, Malate, Manila 1004, Philippines; Doliente, S.S., Department of Chemical Engineering, University of Bath, Claverton Down, Bath BA2 7AY, United Kingdom, Department of Chemical Engineering, College of E…	Current consumption of palm oil accounts for one third of the growing world demand for vegetable oil. Amidst the burgeoning industry, huge ecological costs have been accrued within just three decades due to the rapid oil palm expansion in many parts of the world. Many oil palm plantations are linked to deforestation, biodiversity losses, land use change emissions, among other ecological problems.…	Biodiversity loss; Environment-food-energy-water nexus; Fuzzy land suitability; Oil palm plantation; Sustainable land use	alternative agriculture; biodiversity; consumption behavior; deforestation; developing world; essential oil; GIS; land management; land use change; plantation; protected area; sustainability; vegetable oil; Indonesia; Malaysia; Elaeis	Samsatli, S.; Department of Chemical Engineering, Bath BA2 7AY, United Kingdom; email: s.m.c.samsatli@bath.ac.uk		Elsevier Ltd	02648377				English	Land Use Policy	Article	Final		Scopus	2-s2.0-85099202670
Qin L., Freeman C., Jia X., Zhang Z., Liu B., Zhang S., Jiang M.	57198639668;7202386907;57189990294;23026285900;57203632756;57193263642;56411410700;	Microbial enzyme activity and stoichiometry signal the effects of agricultural intervention on nutrient cycling in peatlands	2021	Ecological Indicators	122		107242					10.1016/j.ecolind.2020.107242	https://www.scopus.com/inward/record.uri?eid=2-s2.0-85098455484&doi=10.1016%2fj.ecolind.2020.107242&partnerID=40&md5=ff4a868a1565c3151b2924baf5f749e3	Key Laboratory of Wetland Ecology and Environment, Northeast Institute of Geography and Agroecology, Chinese Academy of Sciences, Changchun, 130102, China; School of Natural Sciences, Bangor University, Bangor, LL57 2UW, United Kingdom; Taiyuan Normal University, Jinzhong, 030619, China; Joint Key Lab of Changbaishan Wetland and Ecology, Jilin Province, Changchun, 130102, China	Qin, L., Key Laboratory of Wetland Ecology and Environment, Northeast Institute of Geography and Agroecology, Chinese Academy of Sciences, Changchun, 130102, China; Freeman, C., School of Natural Sciences, Bangor University, Bangor, LL57 2UW, United Kingdom; Jia, X., Taiyuan Normal University, Jinzhong, 030619, China; Zhang, Z., Key Laboratory of Wetland Ecology and Environment, Northeast Institu…	Fertilization in agricultural peatlands accelerates nutrient cycling and creates a potential risk to nearby natural peatlands. Here, using undisturbed peatlands as reference, we studied soil carbon (C), nitrogen (N), phosphorus (P) and the key enzymes for nutrient cycling at 0–50 cm soil depth in agricultural, nearby disturbed peatlands in a temperate fen in Northeast China. Agricultural interven…	Enzyme activity; Fertilization; Management; Nitrogen; Peatlands; Phosphorus	Agricultural robots; Agriculture; Enzyme activity; Nutrients; Organic carbon; Phosphatases; Regression analysis; Soils; Stoichiometry; Enzymatic activities; Linear regression models; Management strategies; Non-metric multidimensional scaling; Sensitive indicator; Soil nutrient levels; Soil organic carbon content; Sustainable agriculture; Wetlands; agricultural application; agricultural soil; envi…	Jiang, M.; Key Laboratory of Wetland Ecology and Environment, China; email: jiangm@iga.ac.cn		Elsevier B.V.	1470160X				English	Ecol. Indic.	Article	Final	All Open Access, Gold, Green	Scopus	2-s2.0-85098455484
Li H., Liu H., Gong X., Li S., Pang J., Chen Z., Sun J.	57111594600;55719373300;56412353000;57204239181;57211060171;55919059500;12762236900;	Optimizing irrigation and nitrogen management strategy to trade off yield, crop water productivity, nitrogen use efficiency and fruit quality of greenhouse grown tomato	2021	Agricultural Water Management	245		106570				2	10.1016/j.agwat.2020.106570	https://www.scopus.com/inward/record.uri?eid=2-s2.0-85094616287&doi=10.1016%2fj.agwat.2020.106570&partnerID=40&md5=50e39649a5739127809d91e41c78cc39	Key Laboratory of Crop Water Use and Regulation, Ministry of Agriculture and Rural Affairs / Farmland Irrigation Research Institute, Chinese Academy of Agricultural Sciences, Xinxiang, Henan 453002, China; Graduate School of Chinese Academy of Agricultural Sciences, Beijing, China; School of Water Conservancy, North China University of Water Resources and Electric Power, Zhengzhou, Henan 450045, …	Li, H., Key Laboratory of Crop Water Use and Regulation, Ministry of Agriculture and Rural Affairs / Farmland Irrigation Research Institute, Chinese Academy of Agricultural Sciences, Xinxiang, Henan 453002, China, Graduate School of Chinese Academy of Agricultural Sciences, Beijing, China; Liu, H., Key Laboratory of Crop Water Use and Regulation, Ministry of Agriculture and Rural Affairs / Farmla…	Water and nitrogen are two main factors affecting crop yield and quality, and their optimization is crucial for sustainable agriculture production. In this study, the results of a three-year (2017–2019) experiment were presented to reveal the effects of irrigation and nitrogen rate on yield, crop water productivity (WP), nitrogen use efficiency (Partial Factor Productivity Nitrogen, PFPn) and fru…	Comprehensive appraisal method; Comprehensive fruit quality; Lycopersicon Esculentum mill; Water and nitrogen; Yield	Agricultural robots; Crops; Economic and social effects; Efficiency; Fruits; Greenhouses; Irrigation; Productivity; Quality control; Comprehensive qualities; Crop water productivity; Gray relational analysis; Nitrogen management strategy; Nitrogen-use efficiency; Partial factor productivity; Sustainable agriculture; Technique for order preference by similarity to ideal solutions; Nitrogen; crop p…	Liu, H.; Farmland Irrigation Research Institute, No. 380 Hongli Road, China; email: liuhao-914@163.com		Elsevier B.V.	03783774		AWMAD		English	Agric. Water Manage.	Article	Final		Scopus	2-s2.0-85094616287
Kandasamy S., Weerasuriya N., Subramanian G., Thorn R.G., Patterson G., Ali S., Lazarovits G.	57201553935;57190276011;57222242811;7005307523;57208040899;56794881600;7003995122;	Disentangling the Association of Corn Root Mycobiome With Plant Productivity and the Importance of Soil Physicochemical Balance in Shaping Their Relationship	2021	Frontiers in Sustainable Food Systems	5		617332				1	10.3389/fsufs.2021.617332	https://www.scopus.com/inward/record.uri?eid=2-s2.0-85101981436&doi=10.3389%2ffsufs.2021.617332&partnerID=40&md5=ab835ccc6cf9f4b21dd9b9b2e46cea53	A L Canada Laboratories Inc, London, ON, Canada; Department of Biology, The University of Western Ontario, London, ON, Canada	Kandasamy, S., A L Canada Laboratories Inc, London, ON, Canada; Weerasuriya, N., A L Canada Laboratories Inc, London, ON, Canada, Department of Biology, The University of Western Ontario, London, ON, Canada; Subramanian, G., A L Canada Laboratories Inc, London, ON, Canada; Thorn, R.G., Department of Biology, The University of Western Ontario, London, ON, Canada; Patterson, G., A L Canada Laborato…	Soil bacteria and fungi are integral parts of healthy ecosystem functioning in production agriculture. The effects of fungal abundance and diversity on crop productivity is poorly understood. We sampled 10 corn farms at the V10 growth stage across southwestern Ontario, Canada, using aerial infrared imaging to identify zones of low and high productive corn plants. Roots and soils were sampled from…	high throughput sequencing; rhizosphere; root mycobiome; soil chemistry; soil productivity; soil quality; sustainable agriculture		Kandasamy, S.; A L Canada Laboratories IncCanada; email: saveetha@alcanada.com		Frontiers Media S.A.	2571581X				English	Front. Sustain. food Syst.	Article	Final	All Open Access, Gold	Scopus	2-s2.0-85101981436
Iyer A., Bestwick C.S., Duncan S.H., Russell W.R.	57216126910;6701876393;7202422857;7201960813;	Invasive Plants Are a Valuable Alternate Protein Source and Can Contribute to Meeting Climate Change Targets	2021	Frontiers in Sustainable Food Systems	5		575056					10.3389/fsufs.2021.575056	https://www.scopus.com/inward/record.uri?eid=2-s2.0-85101958003&doi=10.3389%2ffsufs.2021.575056&partnerID=40&md5=4a17adc92d8b819fb5a0599b80a3b660	Gut Health, Rowett Institute, University of Aberdeen, Aberdeen, United Kingdom	Iyer, A., Gut Health, Rowett Institute, University of Aberdeen, Aberdeen, United Kingdom; Bestwick, C.S., Gut Health, Rowett Institute, University of Aberdeen, Aberdeen, United Kingdom; Duncan, S.H., Gut Health, Rowett Institute, University of Aberdeen, Aberdeen, United Kingdom; Russell, W.R., Gut Health, Rowett Institute, University of Aberdeen, Aberdeen, United Kingdom	Agriculture has come under pressure to meet global food demands, whilst having to meet economic and ecological targets. This has opened newer avenues for investigation in unconventional protein sources. Current agricultural practises manage marginal lands mostly through animal husbandry, which; although effective in land utilisation for food production, largely contributes to global green-house g…	cyclic economy; essential amino acids; invasive plants; marginal lands; net zero emissions; nutritional characterisation; plant protein; sustainable agriculture		Russell, W.R.; Gut Health, United Kingdom; email: w.russell@abdn.ac.uk		Frontiers Media S.A.	2571581X				English	Front. Sustain. food Syst.	Article	Final	All Open Access, Gold, Green	Scopus	2-s2.0-85101958003
Mazhar R., Ghafoor A., Xuehao B., Wei Z.	57219659116;57212154319;57219660645;57206939976;	Fostering sustainable agriculture: Do institutional factors impact the adoption of multiple climate-smart agricultural practices among new entry organic farmers in Pakistan?	2021	Journal of Cleaner Production	283		124620				2	10.1016/j.jclepro.2020.124620	https://www.scopus.com/inward/record.uri?eid=2-s2.0-85094562300&doi=10.1016%2fj.jclepro.2020.124620&partnerID=40&md5=5ee24ee05df1b0e4dfb8e14ccfaa77b1	College of Public Administration, Nanjing Agricultural University, Nanjing, Jiangsu 210095, China; Institute of Business Management Sciences, University of Agriculture Faisalabad, Pakistan	Mazhar, R., College of Public Administration, Nanjing Agricultural University, Nanjing, Jiangsu 210095, China; Ghafoor, A., Institute of Business Management Sciences, University of Agriculture Faisalabad, Pakistan; Xuehao, B., College of Public Administration, Nanjing Agricultural University, Nanjing, Jiangsu 210095, China; Wei, Z., College of Public Administration, Nanjing Agricultural Universit…	Amidst recent environmental challenges, Climate-Smart Agricultural (CSA) practices have been widely acknowledged as a prospective and effective alternative to sustainable food production. Despite the serious global concerns and appeal to implement Agenda 2030, the task for the widespread adoption of CSA-practices seems challenging in developing countries. To this end, this study examines the impa…	Climate-smart agriculture; Entrepreneurial support; Integrated planning; Market orientation; Sustainable development	Agricultural robots; Commerce; Crops; Developing countries; Logistic regression; Pest control; Agricultural practices; Binary logistic regression models; Contractual agreements; Environmental challenges; Institutional factors; Integrated Pest Management; Public and private Partnerships; Sustainable agriculture; Sustainable development	Wei, Z.; College of Public Administration, China; email: njauzw@163.com		Elsevier Ltd	09596526		JCROE		English	J. Clean. Prod.	Article	Final		Scopus	2-s2.0-85094562300
Sirera À.P., Antichi D., Raffa D.W., Rallo G.	57214999537;25122563900;57222138117;35722806100;	Application of remote sensing techniques to discriminate the effect of different soil management treatments over rainfed vineyards in chianti terroir	2021	Remote Sensing	13	4	716	1	25			10.3390/rs13040716	https://www.scopus.com/inward/record.uri?eid=2-s2.0-85101640632&doi=10.3390%2frs13040716&partnerID=40&md5=4ff448e3e3111b74c8cc3b6898a440c5	Department of Agriculture, Food and Environment (DAFE), University of Pisa, 80, Pisa, 56124, Italy; Institute of Life Sciences, Group of Agroecology, Scuola Superiore Sant’Anna, Pisa, 56127, Italy	Sirera, À.P., Department of Agriculture, Food and Environment (DAFE), University of Pisa, 80, Pisa, 56124, Italy; Antichi, D., Department of Agriculture, Food and Environment (DAFE), University of Pisa, 80, Pisa, 56124, Italy; Raffa, D.W., Institute of Life Sciences, Group of Agroecology, Scuola Superiore Sant’Anna, Pisa, 56127, Italy; Rallo, G., Department of Agriculture, Food and Environment (D…	The work aimed to discriminate among different soil management treatments in terms of beneficial effects by high-resolution thermal and spectral vegetation imagery using an unmanned aerial vehicle and open-source GIS software. Five soil management treatments were applied in two organic vineyards (cv. Sangiovese) from Chianti Classico terroir (Tuscany, Italy) during two experimental years. The tre…	Cover crops; Crop water stress index (CWSI); Spectral vegetation index; Sustainable agriculture	Agronomy; Antennas; Atmospheric temperature; Crops; Distribution functions; Grain (agricultural product); Lime; Open source software; Open systems; Physiology; Remote sensing; Springs (components); Surface properties; Vegetation; Barley (hordeum vulgare l.); Crop water stress indices; Frequency distribution functions; Normalized difference vegetation index; Physiological characteristics; Remote s…	Rallo, G.; Department of Agriculture, 80, Italy; email: giovanni.rallo@unipi.it		MDPI AG	20724292				English	Remote Sens.	Article	Final	All Open Access, Gold	Scopus	2-s2.0-85101640632
Islam N., Rashid M.M., Pasandideh F., Ray B., Moore S., Kadel R.	56816424200;57222643155;57195420916;37051483800;7403537329;55147553200;	A review of applications and communication technologies for internet of things (Iot) and unmanned aerial vehicle (uav) based sustainable smart farming	2021	Sustainability (Switzerland)	13	4	1821	1	20		5	10.3390/su13041821	https://www.scopus.com/inward/record.uri?eid=2-s2.0-85100882504&doi=10.3390%2fsu13041821&partnerID=40&md5=e271e89d35d2e90a78a587a030e731f4	Centre for Intelligent Systems, School of Engineering and Technology, Central Queensland University, Rockhampton, 4700, Australia; Institute for Future Farming Systems, Central Queensland University, Bundaberg, 4670, Australia; Instituto de Informatica, Federal University Rio Grande Do Sul (UFRGS), Porto Alegre, 90040-060, Brazil; School of IT and Engineering (SITE), Melbourne Institute of Techno…	Islam, N., Centre for Intelligent Systems, School of Engineering and Technology, Central Queensland University, Rockhampton, 4700, Australia, Institute for Future Farming Systems, Central Queensland University, Bundaberg, 4670, Australia; Rashid, M.M., Centre for Intelligent Systems, School of Engineering and Technology, Central Queensland University, Rockhampton, 4700, Australia; Pasandideh, F.,…	To reach the goal of sustainable agriculture, smart farming is taking advantage of the Unmanned Aerial Vehicles (UAVs) and Internet of Things (IoT) paradigm. These smart farms are designed to be run by interconnected devices and vehicles. Some enormous potentials can be achieved by the integration of different IoT technologies to achieve automated operations with minimum supervision. This paper o…	Agriculture; Internet of Things (IoT); Smart farming; Sustainable future; Sustainable smart farming; Unmanned Aerial Vehicles (UAVs)	alternative agriculture; connectivity; farming system; information and communication technology; Internet; sustainability; unmanned vehicle; Australia	Islam, N.; Centre for Intelligent Systems, Australia; email: n.islam@cqu.edu.au Islam, N.; Institute for Future Farming Systems, Australia; email: n.islam@cqu.edu.au		MDPI AG	20711050				English	Sustainability	Article	Final	All Open Access, Gold	Scopus	2-s2.0-85100882504
Kanupuru P., Reddy U.R.N.V.	57212109652;55842532600;	Multi node based smart monitoring system with motor dry run avoidance for sustainable agriculture	2021	Instrumentation Mesure Metrologie	20	1		39	47			10.18280/I2M.200106	https://www.scopus.com/inward/record.uri?eid=2-s2.0-85104342618&doi=10.18280%2fI2M.200106&partnerID=40&md5=6ce37570665a3e95c89c82cf6c18b89b	Department of Electronics and Communication Engineering, AMC Engineering College, Affiliated to Visvesvaraya Technological University, Bangalore, 560083, India	Kanupuru, P., Department of Electronics and Communication Engineering, AMC Engineering College, Affiliated to Visvesvaraya Technological University, Bangalore, 560083, India; Reddy, U.R.N.V., Department of Electronics and Communication Engineering, AMC Engineering College, Affiliated to Visvesvaraya Technological University, Bangalore, 560083, India	Food is the major source for the existence of the mankind. In order to meet the food requirements for the ever increasing population, the quantity of the food production has to be increased maintaining the quality standards. Agriculture is one such major sector which provides the food for mankind. It not only provides food but also supplies raw materials for industries. Implementation of advanced…	Agricultural Internet Of Things; Intelligent Monitoring; Wireless Monitoring Sensor Nodes		Kanupuru, P.; Department of Electronics and Communication Engineering, India; email: priyanka.k@vemanait.edu.in		International Information and Engineering Technology Association	16314670				English	Instrum. Mesure Metrol.	Article	Final	All Open Access, Bronze	Scopus	2-s2.0-85104342618
Brito N.V., Lopes J.C., Ribeiro V., Dantas R., Leite J.V.	15764330500;56520896800;57225731454;57221970713;57221960864;	Biometric characterization of the portuguese autochthonous hens breeds	2021	Animals	11	2	498	1	13		1	10.3390/ani11020498	https://www.scopus.com/inward/record.uri?eid=2-s2.0-85100731367&doi=10.3390%2fani11020498&partnerID=40&md5=fe92c8f5236c8998db68230d2ed41212	Center for Research and Development in Agrifood Systems and Sustainability, Polytechnic Institute of Viana do Castelo, Refoios do Lima, 4990-706, Portugal; AMIBA—Associação de Criadores de Raça Bovina Barrosã, Vila Verde, 4730-260, Portugal	Brito, N.V., Center for Research and Development in Agrifood Systems and Sustainability, Polytechnic Institute of Viana do Castelo, Refoios do Lima, 4990-706, Portugal; Lopes, J.C., Center for Research and Development in Agrifood Systems and Sustainability, Polytechnic Institute of Viana do Castelo, Refoios do Lima, 4990-706, Portugal; Ribeiro, V., AMIBA—Associação de Criadores de Raça Bovina Bar…	Promotion of the conservation and preservation of local breed’s biodiversity combined with the concept of sustainable agriculture and development of economically marginal areas are important policies to implement in modern society. The biometric characterization, contributing to maintain phenotypic traits, is a significant tool in breeding programs, which revaluate local breeds, allow the preserv…	Biodiversity; Biometric characteristics; Body dimensions; Hens; Native breeds	adult; article; biodiversity; body height; body size; body weight; breed; breeding; chest circumference; consumer; controlled study; female; hen; human; major clinical study; male; nonhuman; poultry; principal component analysis; sex difference	Brito, N.V.; Center for Research and Development in Agrifood Systems and Sustainability, Portugal; email: nunobrito@esa.ipvc.pt		MDPI AG	20762615				English	Animals	Article	Final	All Open Access, Gold, Green	Scopus	2-s2.0-85100731367
Abu-Hashim M., Sayed A., Zelenakova M., Vranayová Z., Khalil M.	56811462100;57201273155;35249929800;6508259156;57217013485;	Soil water erosion vulnerability and suitability under different irrigation systems using parametric approach and GIS, Ismailia, Egypt	2021	Sustainability (Switzerland)	13	3	1057	1	20		1	10.3390/su13031057	https://www.scopus.com/inward/record.uri?eid=2-s2.0-85100725302&doi=10.3390%2fsu13031057&partnerID=40&md5=5b467d50713faf02f9d15014fe5df70c	Department of Soil Science, Faculty of Agriculture, Zagazig University, Zagazig, 44511, Egypt; Desert Research Center, Department of Pedology, El-Matrya, Cairo, 11753, Egypt; Department of Environmental Engineering, Faculty of Civil Engineering, Technical University of Kosice, Kosice, 04200, Slovakia; Department of Building Facilities, Faculty of Civil Engineering, Technical University of Kosice,…	Abu-Hashim, M., Department of Soil Science, Faculty of Agriculture, Zagazig University, Zagazig, 44511, Egypt; Sayed, A., Desert Research Center, Department of Pedology, El-Matrya, Cairo, 11753, Egypt; Zelenakova, M., Department of Environmental Engineering, Faculty of Civil Engineering, Technical University of Kosice, Kosice, 04200, Slovakia; Vranayová, Z., Department of Building Facilities, Fac…	Preserving the sustainable agriculture concept requires identifying the plant response to the water regime and rationing the water for irrigation. This research compares different irrigation designs coupled with a parametric evaluation system on soil water erosion and soil suitability to assess the sites vulnerable to soil erosion based on a soil water erosion model (ImpelERO) in an area of 150.0…	ImpelERO model; Irrigation systems; Parametric methods; Soil degradation; Soil water erosion	alternative agriculture; drip irrigation; food production; GIS; irrigation system; parameterization; soil erosion; soil water; vulnerability; water erosion; water use efficiency; Egypt; Ismailia [Egypt]; Medicago sativa	Zelenakova, M.; Department of Environmental Engineering, Slovakia; email: martina.zelenakova@tuke.sk		MDPI AG	20711050				English	Sustainability	Article	Final	All Open Access, Gold	Scopus	2-s2.0-85100725302
Ali Q., Ahmar S., Sohail M.A., Kamran M., Ali M., Saleem M.H., Rizwan M., Ahmed A.M., Mora-Poblete F., do Amaral Júnior A.T., Mubeen M., Ali S.	57195437618;57211924846;57218718272;57215376429;55617489800;57224868335;57216635680;57209368341;35613775300;55190936100;57188873907;57220922819;	Research advances and applications of biosensing technology for the diagnosis of pathogens in sustainable agriculture	2021	Environmental Science and Pollution Research	28	8		9002	9019		6	10.1007/s11356-021-12419-6	https://www.scopus.com/inward/record.uri?eid=2-s2.0-85100213678&doi=10.1007%2fs11356-021-12419-6&partnerID=40&md5=f54869fce61a059551dd9645d0f7478d	Department of Plant Pathology, College of Plant Protection, Nanjing Agricultural University, Key Laboratory of Integrated Management of Crop Diseases and Pests, Ministry of Education, Nanjing, China; College of Plant Sciences and Technology, Huazhong Agricultural University, Wuhan, Hubei 430070, China; Key Laboratory of Soil Environment and Pollution Remediation, Institute of Soil Science, Chines…	Ali, Q., Department of Plant Pathology, College of Plant Protection, Nanjing Agricultural University, Key Laboratory of Integrated Management of Crop Diseases and Pests, Ministry of Education, Nanjing, China; Ahmar, S., College of Plant Sciences and Technology, Huazhong Agricultural University, Wuhan, Hubei 430070, China; Sohail, M.A., College of Plant Sciences and Technology, Huazhong Agricultur…	Plant diseases significantly impact the global economy, and plant pathogenic microorganisms such as nematodes, viruses, bacteria, fungi, and viroids may be the etiology for most infectious diseases. In agriculture, the development of disease-free plants is an important strategy for the determination of the survival and productivity of plants in the field. This article reviews biosensor methods of…	Detection; Microorganisms; Nanomaterials; Sensitivity; Serological techniques	biotechnology; detection method; economic impact; etiology; fungus; global economy; infectious disease; molecular analysis; nematode; precision; research work; viroid; Bacteria (microorganisms); Nematoda; Viroids; agriculture; animal; fungus; genetic procedures; lab on a chip; plant; technology; Agriculture; Animals; Biosensing Techniques; Fungi; Lab-On-A-Chip Devices; Plants; Technology	Kamran, M.; Key Laboratory of Soil Environment and Pollution Remediation, China; email: kamiagrarian763@gmail.com Ali, S.; Department of Environmental Sciences and Engineering, Pakistan; email: shafaqataligill@yahoo.com Mora-Poblete, F.; Institute of Biological Sciences, 2 Norte 685, Chile; email: morapoblete@gmail.com		Springer Science and Business Media Deutschland GmbH	09441344		ESPLE	33464530	English	Environ. Sci. Pollut. Res.	Review	Final		Scopus	2-s2.0-85100213678
Razzaq A., Tang Y., Qing P.	57197486810;57203639166;56454158900;	Towards sustainable diets: Understanding the cognitive mechanism of consumer acceptance of biofortified foods and the role of nutrition information	2021	International Journal of Environmental Research and Public Health	18	3	1175	1	17			10.3390/ijerph18031175	https://www.scopus.com/inward/record.uri?eid=2-s2.0-85099936978&doi=10.3390%2fijerph18031175&partnerID=40&md5=6b609de66c26d6f48384296d2a1f52c3	College of Economics and Management, Huazhong Agricultural University, No. 1 Shizishan Street, Hongshan District, Wuhan, 430070, China	Razzaq, A., College of Economics and Management, Huazhong Agricultural University, No. 1 Shizishan Street, Hongshan District, Wuhan, 430070, China; Tang, Y., College of Economics and Management, Huazhong Agricultural University, No. 1 Shizishan Street, Hongshan District, Wuhan, 430070, China; Qing, P., College of Economics and Management, Huazhong Agricultural University, No. 1 Shizishan Street, …	Micronutrient malnutrition, also known as hidden hunger, continues to affect more than 2 billion people globally. Biofortification, which is a process of breeding staple crops with improved micronutrient contents such as vitamin A, iron, and zinc, offers a cost‐effective and sustainable solution in reducing hidden hunger. However, the success of these foods depends on consumer acceptance. In cont…	Biofortified foods; Consumer behavior; Micronutrient malnutrition; Nutrition information; Nutrition traits in food; Ordered logistic regression; Purchase intentions; Sustainable diets	iron; retinol; zinc; cognition; consumption behavior; diet; food market; hunger; logistics; malnutrition; nutrition; regression analysis; retinol; stakeholder; sustainability; trace element; adult; Article; biofortification; Chinese; cognition; consumer attitude; controlled study; cost effectiveness analysis; crop management; female; food neophobia; fortified food; health promotion; health survey…	Qing, P.; College of Economics and Management, No. 1 Shizishan Street, Hongshan District, China; email: qingping@mail.hzau.edu.cn		MDPI AG	16617827			33525742	English	Int. J. Environ. Res. Public Health	Article	Final	All Open Access, Gold	Scopus	2-s2.0-85099936978
Thudi M., Palakurthi R., Schnable J.C., Chitikineni A., Dreisigacker S., Mace E., Srivastava R.K., Satyavathi C.T., Odeny D., Tiwari V.K., Lam H.-M., Hong Y.B., Singh V.K., Li G., Xu Y., Chen X., Kaila S., Nguyen H., Sivasankar S., Jackson S.A., Close T.J., Shubo W., Varshney R.K.	14032609500;57218705922;36098331900;55621604300;8852560900;15051898900;8929781700;6505843713;23035944000;57196699090;7202775017;26639504100;57202744539;56666186400;9846666200;55739139900;57221378707;7403322495;57220148535;26321619800;7005811436;57221384326;7006648166;	Genomic resources in plant breeding for sustainable agriculture	2021	Journal of Plant Physiology	257		153351				5	10.1016/j.jplph.2020.153351	https://www.scopus.com/inward/record.uri?eid=2-s2.0-85098951501&doi=10.1016%2fj.jplph.2020.153351&partnerID=40&md5=472a2741b75ccfaeaf2f129207c4f6f5	Center of Excellence in Genomics & Systems Biology, International Crops Research Institute for the Semi-Arid Tropics (ICRISAT), Hyderabad, India; University of Southern Queensland, Toowoomba, Australia; University of Nebraska-Lincoln, Lincoln, United States; International Maize and Wheat Improvement Center (CYMMIT), Mexico DF, Mexico; Agri-Science Queensland, Department of Agriculture & Fisheries…	Thudi, M., Center of Excellence in Genomics & Systems Biology, International Crops Research Institute for the Semi-Arid Tropics (ICRISAT), Hyderabad, India, University of Southern Queensland, Toowoomba, Australia; Palakurthi, R., Center of Excellence in Genomics & Systems Biology, International Crops Research Institute for the Semi-Arid Tropics (ICRISAT), Hyderabad, India; Schnable, J.C., Univers…	Climate change during the last 40 years has had a serious impact on agriculture and threatens global food and nutritional security. From over half a million plant species, cereals and legumes are the most important for food and nutritional security. Although systematic plant breeding has a relatively short history, conventional breeding coupled with advances in technology and crop management stra…	Genomic breeding; Genomic selection; Genomics; Genomics-assisted breeding; Genotyping platforms; Sequence-based trait mapping; Sequencing	agriculture; classification; crop; genetics; genomics; plant breeding; plant genome; procedures; Agriculture; Crops, Agricultural; Genome, Plant; Genomics; Plant Breeding	Varshney, R.K.; Center of Excellence in Genomics & Systems Biology, India; email: r.k.varshney@cgiar.org		Elsevier GmbH	01761617		JPPHE	33412425	English	J. Plant Physiol.	Review	Final	All Open Access, Hybrid Gold, Green	Scopus	2-s2.0-85098951501
Kassem H.S., Alotaibi B.A., Aldosari F.O., Herab A., Ghozy R.	55875304300;57205660486;56789977200;57193027374;57218843406;	Factors influencing smallholder orange farmers for compliance with GobalGAP standards	2021	Saudi Journal of Biological Sciences	28	2		1365	1373			10.1016/j.sjbs.2020.11.070	https://www.scopus.com/inward/record.uri?eid=2-s2.0-85097469227&doi=10.1016%2fj.sjbs.2020.11.070&partnerID=40&md5=4d515a4fd75f52817837e98e7dd1f3c0	Department of Agricultural Extension and Rural Society, King Saud University, Riyadh, 11451, Saudi Arabia; Agricultural Extension and Rural Society Dept., Mansoura University, Mansoura, 35516, Egypt	Kassem, H.S., Department of Agricultural Extension and Rural Society, King Saud University, Riyadh, 11451, Saudi Arabia, Agricultural Extension and Rural Society Dept., Mansoura University, Mansoura, 35516, Egypt; Alotaibi, B.A., Department of Agricultural Extension and Rural Society, King Saud University, Riyadh, 11451, Saudi Arabia; Aldosari, F.O., Department of Agricultural Extension and Rural…	The inability of farmers to comply with global good agricultural practices (GlobalGAP) standards has led to food safety issues harmful to human health and sustainable agriculture. This study aimed to assess the extent of GlobalGAP compliance among orange farmers and investigate barriers associated with compliance. Data were collected with structured questionnaires from 238 orange farmers. The fin…	Factors, orange; GlobalGAP compliance; Smallholder farmers		Ghozy, R.; Agricultural Extension and Rural Society Dept., Egypt; email: drrabab@mans.edu.eg		Elsevier B.V.	1319562X				English	Saudi J. Biol. Sci.	Article	Final	All Open Access, Gold, Green	Scopus	2-s2.0-85097469227
Wachenheim C., Fan L., Zheng S.	6603444194;57220549404;34878222800;	Adoption of unmanned aerial vehicles for pesticide application: Role of social network, resource endowment, and perceptions	2021	Technology in Society	64		101470				1	10.1016/j.techsoc.2020.101470	https://www.scopus.com/inward/record.uri?eid=2-s2.0-85097346757&doi=10.1016%2fj.techsoc.2020.101470&partnerID=40&md5=d86e52877dc366acc06c87c949fe1e06	Department of Agribusiness and Applied Economics, North Dakota State University, 811 2nd Ave North, Fargo, ND 58102, United States; School of Labor and Human Resources, Renmin University of China, No. 59 Zhongguancun Street, Haidian District, Beijing, 100872, China; School of Agricultural Economics and Rural Development, Renmin University of China, Mingde Building Room 902, No. 59 Zhongguancun St…	Wachenheim, C., Department of Agribusiness and Applied Economics, North Dakota State University, 811 2nd Ave North, Fargo, ND 58102, United States; Fan, L., School of Labor and Human Resources, Renmin University of China, No. 59 Zhongguancun Street, Haidian District, Beijing, 100872, China; Zheng, S., School of Agricultural Economics and Rural Development, Renmin University of China, Mingde Build…	Unmanned aerial vehicle technology is a promising alternative for sustainable agriculture production to more traditional technologies used in China. This paper considers factors affecting adoption of unmanned aerial vehicles for spraying pesticides among farmers in Jilin Province, China. Gender (male), percentage of income from agriculture, cultivated land area, within-family village leadership, …	Agriculture; China; Drone; Resource endowment; Social network; Sustainable; Technology adoption; Unmanned aerial vehicle	Agricultural robots; Agriculture; Pesticides; Unmanned aerial vehicles (UAV); Adoption intention; Cultivated lands; Pesticide applications; Policy recommendations; Positive attitude; Resource endowments; Sustainable agriculture; Technology promotions; Antennas; agricultural development; agricultural technology; perception; pesticide application; resource development; social network; technology ad…	Zheng, S.; School of Agricultural Economics and Rural Development, Mingde Building Room 902, No. 59 Zhongguancun Street, Haidian District, China; email: zhengshi1974@ruc.edu.cn		Elsevier Ltd	0160791X				English	Technol. Soc.	Article	Final		Scopus	2-s2.0-85097346757
Nooeaid P., Chuysinuan P., Pitakdantham W., Aryuwananon D., Techasakul S., Dechtrirat D.	55312210300;26646404500;57219204790;57219203148;9735557300;36015206500;	Eco-Friendly Polyvinyl Alcohol/Polylactic Acid Core/Shell Structured Fibers as Controlled-Release Fertilizers for Sustainable Agriculture	2021	Journal of Polymers and the Environment	29	2		552	564		4	10.1007/s10924-020-01902-9	https://www.scopus.com/inward/record.uri?eid=2-s2.0-85091690406&doi=10.1007%2fs10924-020-01902-9&partnerID=40&md5=34ff628d6f85218cb0a250337ae9981b	Division of Polymer Materials Technology, Faculty of Agricultural Product Innovation and Technology, Srinakharinwirot University, Rangsit-Nakhon Nayok 63, Ongkarak, Nakhon-Nayok, 26120, Thailand; Laboratory of Organic Synthesis, Chulabhorn Research Institute, Bangkok, 10210, Thailand; Kasetsart Agricultural and Agro-Industrial Products Improvement Institute, Bangkok, 10220, Thailand; Department o…	Nooeaid, P., Division of Polymer Materials Technology, Faculty of Agricultural Product Innovation and Technology, Srinakharinwirot University, Rangsit-Nakhon Nayok 63, Ongkarak, Nakhon-Nayok, 26120, Thailand; Chuysinuan, P., Laboratory of Organic Synthesis, Chulabhorn Research Institute, Bangkok, 10210, Thailand; Pitakdantham, W., Kasetsart Agricultural and Agro-Industrial Products Improvement In…	Using controlled-release fertilizers (CRFs) is one of the sustainable strategies that improve the effectiveness of fertilizers in agricultural production. In the present study, CRFs were developed by encapsulating nitrogen–phosphorus–potassium (NPK) nutrients with core/shell fibers. The NPK-loaded core/shell fibers were fabricated using co-axial electrospinning based on biodegradable and biocompa…	Controlled release fertilizer; Core/shell fibers; Polylactic acid; Polyvinyl alcohol; Sustainable agriculture	Agricultural robots; Agriculture; Biocompatibility; Biodegradable polymers; Fertilizers; Fibers; Nutrients; Polyvinyl alcohols; Agricultural productions; Coaxial electrospinning; Controlled-release fertilizers; Encapsulation efficiency; Hydrophilic and hydrophobic polymers; Poly (vinyl alcohol) (PVA); Sustainable agriculture; Vegetative growth parameters; Electrospinning; alternative agriculture;…	Nooeaid, P.; Division of Polymer Materials Technology, Rangsit-Nakhon Nayok 63, Thailand; email: Patcharakamon@g.swu.ac.th		Springer	15662543		JPENF		English	J. Polym. Environ.	Article	Final		Scopus	2-s2.0-85091690406
Sun D.-W., Huang L., Pu H., Ma J.	57220949765;57194384950;56861803700;55967852200;	Introducing reticular chemistry into agrochemistry	2021	Chemical Society Reviews	50	2		1070	1110		5	10.1039/c9cs00829b	https://www.scopus.com/inward/record.uri?eid=2-s2.0-85100397246&doi=10.1039%2fc9cs00829b&partnerID=40&md5=2d27d3ff175f655c383732f8a51e0dbb	School of Food Science and Engineering, South China University of Technology, Guangzhou, 510641, China; Academy of Contemporary Food Engineering, South China University of Technology, Guangzhou Higher Education Mega Center, Guangzhou, 510006, China; Eng. and Technol. Res. Ctr. of Guangdong Prov. on Intelligent Sensing and Proc. Contr. of Cold Chain Foods and Guangdong Prov. Eng. Lab. for Intellig…	Sun, D.-W., School of Food Science and Engineering, South China University of Technology, Guangzhou, 510641, China, Academy of Contemporary Food Engineering, South China University of Technology, Guangzhou Higher Education Mega Center, Guangzhou, 510006, China, Eng. and Technol. Res. Ctr. of Guangdong Prov. on Intelligent Sensing and Proc. Contr. of Cold Chain Foods and Guangdong Prov. Eng. Lab. …	For survival and quality of life, human society has sought more productive, precise, and sustainable agriculture. Agrochemistry, which solves farming issues in a chemical manner, is the core engine that drives the evolution of modern agriculture. To date, agrochemistry has utilized chemical technologies in the form of pesticides, fertilizers, veterinary drugs and various functional materials to m…		Agricultural robots; Agriculture; Functional materials; Metal cutting; Metal-Organic Frameworks; Organometallics; Scaffolds; Chemical technologies; Covalent organic frameworks; Ecological preservation; Framework materials; Metalorganic frameworks (MOFs); Modern agricultures; Scaffolding materials; Sustainable agriculture; Ecology	Sun, D.-W.; School of Food Science and Engineering, China; email: dawen.sun@ucd.ie		Royal Society of Chemistry	03060012		CSRVB	33236735	English	Chem. Soc. Rev.	Review	Final		Scopus	2-s2.0-85100397246
Zhang F., Sun Q., Mehrabadi M., Khoshnevisan B., Zhang Y., Fan X., Zhai L., Xia Y., Wu M., Liu D., Pan J., Rafiee S., Liu H.	55495354400;57193418131;57220369754;55604359100;57196197029;57198812172;24367478600;55326821800;57206619271;35206393300;56467567300;35264977400;56440404300;	Joint analytical hierarchy and metaheuristic optimization as a framework to mitigate fertilizer-based pollution	2021	Journal of Environmental Management	278		111493				2	10.1016/j.jenvman.2020.111493	https://www.scopus.com/inward/record.uri?eid=2-s2.0-85094205852&doi=10.1016%2fj.jenvman.2020.111493&partnerID=40&md5=96a9970fdcf71d21a5f630acc78bfff7	Institute of Plant Protection and Soil Fertilizer, Hubei Academy of Agricultural Sciences, Hubei Engineering Research Center for Agricultural Non-point Source Pollution Control, Wuhan, 430064, China; National Agricultural Experimental Station for Agricultural Environment, Ministry of Agriculture and Rural Affairs, Qianjiang, 433100, China; Key Laboratory of Non-point Source Pollution Control, Min…	Zhang, F., Institute of Plant Protection and Soil Fertilizer, Hubei Academy of Agricultural Sciences, Hubei Engineering Research Center for Agricultural Non-point Source Pollution Control, Wuhan, 430064, China, National Agricultural Experimental Station for Agricultural Environment, Ministry of Agriculture and Rural Affairs, Qianjiang, 433100, China; Sun, Q., Key Laboratory of Non-point Source Po…	The emission of nitrogenous pollution from agricultural lands in form of ammonia volatilization, leaching, runoff, N2O emissions, etc. is still a serious challenge to which agricultural sector faces. In this context, a vast number of decision support systems have been developed and tested to find the best nitrogen application rate. These models are highly dependent on crop simulation models, math…	Nitrogen fertilizer; Optimization; Rice; Sustainable cropping system; Wheat	ammonia; nitrogen; nitrogen fertilizer; nitrous oxide; fertilizer; nitrogen; nitrous oxide; agricultural emission; algorithm; analytical hierarchy process; crop yield; decision support system; environmental indicator; fertilizer application; GIS; heuristics; mitigation; nutrient use efficiency; optimization; pollution control; agricultural land; Article; artificial intelligence; comparative study…	Pan, J.; Key Laboratory of Non-point Source Pollution Control, China; email: panjunting@caas.cn Rafiee, S.; Department of Mechanical Engineering of Agricultural Machinery, Iran; email: Shahinrafiee@ut.ac.ir		Academic Press	03014797		JEVMA	33126196	English	J. Environ. Manage.	Article	Final		Scopus	2-s2.0-85094205852
Chen J., Bolt G., Wang Y., Feng X., Li X.	56911616300;56238104100;57216891792;57216890690;57221542341;	An empirical diagnosis of the school‐to‐work process for rural and agricultural development in china	2021	Sustainability (Switzerland)	13	2	778	1	15			10.3390/su13020778	https://www.scopus.com/inward/record.uri?eid=2-s2.0-85099414308&doi=10.3390%2fsu13020778&partnerID=40&md5=a85a4f45f40c3886017c3ce1580981b9	The College of Natural Resources and Environment, Northwest A&F University, Yangling, 712100, China; Department of Human Geography and Planning, Utrecht University, Utrecht, 3584 CS, Netherlands	Chen, J., The College of Natural Resources and Environment, Northwest A&F University, Yangling, 712100, China; Bolt, G., Department of Human Geography and Planning, Utrecht University, Utrecht, 3584 CS, Netherlands; Wang, Y., The College of Natural Resources and Environment, Northwest A&F University, Yangling, 712100, China; Feng, X., The College of Natural Resources and Environment, Northwest A&…	Rural areas in China struggle with a scarcity of young farmers and the rapid aging of farming labor. Attracting and retaining university graduates in rural areas is key to achieving the goals of The Rural Revitalization Strategy of the government, which ultimately seeks to guarantee sustainable agriculture and food security in China. This study examines whether the school‐to‐work process in China…	Family farming; Farm succession; School‐to‐work process; Sustainable agriculture		Chen, J.; The College of Natural Resources and Environment, China; email: chjshsh@nwsuaf.edu.cn		MDPI AG	20711050				English	Sustainability	Article	Final	All Open Access, Gold	Scopus	2-s2.0-85099414308
Sardiana I.K., Kusmiyarti T.B.	57193733545;57200091390;	Sustainability performance of organic farming at vegetable fields in Tabanan, Bali, Indonesia	2021	Social Psychology and Society	12	2		7	14			10.20961/STJSSA.V18I1.45482	https://www.scopus.com/inward/record.uri?eid=2-s2.0-85111739380&doi=10.20961%2fSTJSSA.V18I1.45482&partnerID=40&md5=3f8a73ac43b1b9f03b631b2f58d06299	Department of Agroecotechnology, Faculty of Agriculture, University of Udayana, Bali, Indonesia	Sardiana, I.K., Department of Agroecotechnology, Faculty of Agriculture, University of Udayana, Bali, Indonesia; Kusmiyarti, T.B., Department of Agroecotechnology, Faculty of Agriculture, University of Udayana, Bali, Indonesia	Sustainable agriculture aims to maintain high productivity while maintaining soil quality. The purpose of this study is to determine the sustainability performance of organic vegetable farming systems with soil quality indicators as a soil quality assessment tool. Soil physical, chemical, and biological properties in Chinese cabbage in Baturiti Subdistrict, Tabanan Regency, Bali, Indonesia, were …	Organic farming system; Soil quality; Sustainability of agriculture; System		Kusmiyarti, T.B.; Department of Agroecotechnology, Indonesia; email: tatibudi@unud.ac.id		Moscow State University of Psychology and Education	22211527				English	Soc. Psychol. Soc.	Article	Final	All Open Access, Gold	Scopus	2-s2.0-85111739380
Charvat K., Bye B.L., Kubickova H., Zampati F., Löytty T., Odhiambo K., Kamau K., Anand S., Kasoma P., Houël M., Cherenet E., Obot A., Kariuki F., Kantiza A., Ssembajwe R., Njogo S., Kamau W.	55218452200;57226401822;57226399641;57226395606;57216979062;57226406829;57226391658;57226400936;57226403240;57226407225;56856792600;56040149500;57226404801;57226402073;57226400316;57226404299;57226407363;	Capacity development and collaboration for sustainable african agriculture: Amplification of impact through hackathons	2021	Data Science Journal	20	1	23					10.5334/dsj-2021-023	https://www.scopus.com/inward/record.uri?eid=2-s2.0-85111411908&doi=10.5334%2fdsj-2021-023&partnerID=40&md5=205c31510bda27a713589cfa7306cd65	Plan4all/WirelessInfo, Czech Republic; Plan4all/BLB, Norway; GODAN/KTBL, Germany; Smart & Lean Hub Oy, Finland; AgriBORA, Germany; GODAN, Kenya; GODAN, United Kingdom; Youths in Technology & Development, Uganda; Sistema GmbH, France; Haramaya University, Ethiopia; Nnamdi Azikiwe University, Awka, Nigeria; Programme for Capacity Development in Africa (P4CDA), Nairobi, Kenya; AKANTIZA CONSULT, Buru…	Charvat, K., Plan4all/WirelessInfo, Czech Republic; Bye, B.L., Plan4all/BLB, Norway; Kubickova, H., Plan4all/WirelessInfo, Czech Republic; Zampati, F., GODAN/KTBL, Germany; Löytty, T., Smart & Lean Hub Oy, Finland; Odhiambo, K., AgriBORA, Germany; Kamau, K., GODAN, Kenya; Anand, S., GODAN, United Kingdom; Kasoma, P., Youths in Technology & Development, Uganda; Houël, M., Sistema GmbH, France; Che…	The paper describes the concept of INSPIRE Kampala virtual hackathons, with the main focus to build and strengthen relationships between several European Union (EU) projects and African communities that started in 2019 with the Nairobi INSPIRE Hackathon. The main focus is exploring a new model for capacity building based on virtual hackathons as an excellent opportunity for bringing together peop…	Capacity development; Desert locust; Earth observation; Emerging practices; Kampala INSPIRE hackathon; Open data; SDG2; Sustainable agriculture	Computer science; Capacity building; Capacity development; Continuous process; European union; Work environments; Computer applications	Kubickova, H.; Plan4all/WirelessInfoCzech Republic; email: hana.kubickova@plan4all.eu		Ubiquity Press	16831470				English	Data Sci. J.	Article	Final	All Open Access, Gold, Green	Scopus	2-s2.0-85111411908
Kaghazchi A., Hashemy Shahdany S.M., Firoozfar A.	57209645214;57222535780;55229392200;	Prioritization of agricultural water distribution operating systems based on the sustainable development indicators	2021	Sustainable Development								10.1002/sd.2226	https://www.scopus.com/inward/record.uri?eid=2-s2.0-85110967867&doi=10.1002%2fsd.2226&partnerID=40&md5=6ab9be5edcf99caa1b5ba3dc44a8c95f	Department of Water Engineering, Aburaihan Campus, University of Tehran, Tehran, Iran; Biosystem and Agricultural Engineering Department, Oklahoma State University, Stillwater, OK, United States; Department of Water Resources Management, EWEB Co., Eugene, OR, United States	Kaghazchi, A., Department of Water Engineering, Aburaihan Campus, University of Tehran, Tehran, Iran; Hashemy Shahdany, S.M., Department of Water Engineering, Aburaihan Campus, University of Tehran, Tehran, Iran, Biosystem and Agricultural Engineering Department, Oklahoma State University, Stillwater, OK, United States; Firoozfar, A., Department of Water Resources Management, EWEB Co., Eugene, OR…	The present study investigates different operating systems' potential to be selected as a reliable alternative in the modernization of agricultural water distribution using a set of indices representing the sustainable development goals (SDGs). These indices include economic perspectives (“the implementation cost of the operating system”; “economic value of water”; “The opportunity cost” indices)…	irrigation district; modernization; operating system; sustainable agriculture		Hashemy Shahdany, S.M.; Department of Water Engineering, Iran; email: mehdi.hashemy@ut.ac.ir		John Wiley and Sons Ltd	09680802				English	Sustainable Dev.	Article	Article in Press		Scopus	2-s2.0-85110967867
Delnevo G., Girau R., Ceccarini C., Prandi C.	57193867382;55546765500;36514393600;37561894100;	A Deep Learning and Social IoT approach for Plants Disease Prediction toward a Sustainable Agriculture	2021	IEEE Internet of Things Journal								10.1109/JIOT.2021.3097379	https://www.scopus.com/inward/record.uri?eid=2-s2.0-85110929716&doi=10.1109%2fJIOT.2021.3097379&partnerID=40&md5=f44f22be28244d6dbc67d71972299f87	Department of Computer Science and Engineering, University of Bologna, Bologna, Italy.; Department of Computer Science and Engineering, University of Bologna, Bologna, Italy. (e-mail: roberto.girau@unibo.it); Department of Computer Science and Engineering, University of Bologna, Bologna, Italy, and also with ITI-LARSyS, Funchal, Portugal.	Delnevo, G., Department of Computer Science and Engineering, University of Bologna, Bologna, Italy.; Girau, R., Department of Computer Science and Engineering, University of Bologna, Bologna, Italy. (e-mail: roberto.girau@unibo.it); Ceccarini, C., Department of Computer Science and Engineering, University of Bologna, Bologna, Italy.; Prandi, C., Department of Computer Science and Engineering, Uni…	As the world becomes increasingly interconnected, emerging and innovative sensing technologies are shaping the future of agriculture, with a special focus on sustainabilityrelated issues. In this context, we envision the possibility to exploit Social Internet of Things for sensing of environmental conditions (solar radiation, humidity, air temperature, soil moisture) and communications, deep lear…	Agriculture; Deep learning; Deep Learning.; Diseases; Internet of Things; Plant Disease Detection; Plant Disease Prediction; Plants (biology); Sensors; Smart phones; Social IoT	Agricultural robots; Agriculture; Data fusion; Internet of things; Learning systems; Soil moisture; Air temperature; Degree of precision; Environmental conditions; Experimental evaluation; Learning models; Plant disease; Sensing technology; Sustainable agriculture; Deep learning			Institute of Electrical and Electronics Engineers Inc.	23274662				English	IEEE Internet Things J.	Article	Article in Press		Scopus	2-s2.0-85110929716
Garde-Cerdán T., Souza-da Costa B., Rubio-Bretón P., Pérez-Álvarez E.P.	57191243017;57226065395;57204348814;55392370100;	Nanotechnology: recent advances in viticulture and enology	2021	Journal of the Science of Food and Agriculture								10.1002/jsfa.11406	https://www.scopus.com/inward/record.uri?eid=2-s2.0-85110348106&doi=10.1002%2fjsfa.11406&partnerID=40&md5=982b704bb461a0c68a9f1e016a2a953b	Grupo VIENAP, Instituto de Ciencias de la Vid y del Vino (CSIC, Universidad de La Rioja, Gobierno de La Rioja), Logroño, Spain; Centro de Edafología y Biología Aplicada del Segura (CEBAS-CSIC), Murcia, Spain	Garde-Cerdán, T., Grupo VIENAP, Instituto de Ciencias de la Vid y del Vino (CSIC, Universidad de La Rioja, Gobierno de La Rioja), Logroño, Spain; Souza-da Costa, B., Grupo VIENAP, Instituto de Ciencias de la Vid y del Vino (CSIC, Universidad de La Rioja, Gobierno de La Rioja), Logroño, Spain; Rubio-Bretón, P., Grupo VIENAP, Instituto de Ciencias de la Vid y del Vino (CSIC, Universidad de La Rioja…	Nowadays, nanoscience is a leading modern science that has a major impact on the food, pharmaceutical, and agriculture sectors. Several nanomaterials show a great potential for use during vine growing and winemaking processes. In viticulture, nanotechnology can be applied to protect vines against phytopathogens and to improve grape yield and quality. Thus, nanotechnology may allow the use of less…	nanoparticles; nanotechnology; quality; safety; viticulture; winemaking		Garde-Cerdán, T.; Grupo VIENAP, Spain; email: teresa.garde@icvv.es Pérez-Álvarez, E.P.; Grupo VIENAP, Spain; email: evapipeal@msn.com		John Wiley and Sons Ltd	00225142		JSFAA		English	J. Sci. Food Agric.	Review	Article in Press		Scopus	2-s2.0-85110348106
Hardy K., Orridge T., Heynes X., Gunasena S., Grundy S., Lu C.	57226024683;57226021507;57225990979;57226010358;57201061303;12042595400;	Farming the future: Contemporary innovations enhancing sustainability in the agri-sector	2021	Annual Plant Reviews Online	4	2		263	294			10.1002/9781119312994.apr0728	https://www.scopus.com/inward/record.uri?eid=2-s2.0-85110157440&doi=10.1002%2f9781119312994.apr0728&partnerID=40&md5=5845169c0efdd96e1302a7fdfb47736d	School of Animal, Rural and Environmental Sciences, Nottingham Trent University, Nottingham, United Kingdom	Hardy, K., School of Animal, Rural and Environmental Sciences, Nottingham Trent University, Nottingham, United Kingdom; Orridge, T., School of Animal, Rural and Environmental Sciences, Nottingham Trent University, Nottingham, United Kingdom; Heynes, X., School of Animal, Rural and Environmental Sciences, Nottingham Trent University, Nottingham, United Kingdom; Gunasena, S., School of Animal, Rura…	Threats from climate change, environmental degradation, and exhausted Green Revolution technologies have caused widespread concern for the future of global crop production and food security. Today, the agri-sector is transitioning on a global scale, away from traditional farming practices and towards adopting the novel technologies needed to sustainably intensify food production. With the global …	Biostimulants; Global food security; Green revolution; Light-emitting diode (LED); Plant genetics; Precision agriculture (PA); SMART farming; Sustainable agriculture (SA); Vertical farming				John Wiley and Sons Inc	26393832				English	Annu. Plant Rev. Online	Article	Final		Scopus	2-s2.0-85110157440
Nayal K., Raut R., Lopes de Sousa Jabbour A.B., Narkhede B.E., Gedam V.V.	57221809896;42262603800;57222472817;55642871600;54406902600;	Integrated technologies toward sustainable agriculture supply chains: missing links	2021	Journal of Enterprise Information Management								10.1108/JEIM-09-2020-0381	https://www.scopus.com/inward/record.uri?eid=2-s2.0-85109335207&doi=10.1108%2fJEIM-09-2020-0381&partnerID=40&md5=1eff4cc27f7029f67e52fff4d2e8c698	National Institute of Industrial Engineering, Mumbai, India; EM Normandie Business School, Metis Lab, Paris, France	Nayal, K., National Institute of Industrial Engineering, Mumbai, India; Raut, R., National Institute of Industrial Engineering, Mumbai, India; Lopes de Sousa Jabbour, A.B., EM Normandie Business School, Metis Lab, Paris, France; Narkhede, B.E., National Institute of Industrial Engineering, Mumbai, India; Gedam, V.V., National Institute of Industrial Engineering, Mumbai, India	Purpose: This article sheds light on the missing links concerning the study of using integrated enabling technologies toward sustainable and circular agriculture supply chains by examining the available literature and proposing future research possibilities. Design/methodology/approach: The relevant literature was researched through online databases such as Scopus, Web of Science, Academic Search…	Big data; Circular economy; Supply chain performance; Sustainability; Sustainable agriculture supply chains		Lopes de Sousa Jabbour, A.B.; EM Normandie Business School, France; email: bsousajabbour@em-normandie.fr		Emerald Group Holdings Ltd.	17410398				English	J. Enterp. Inf. Manage.	Article	Article in Press		Scopus	2-s2.0-85109335207
Lopez-Jimenez J., Quijano N., Wouwer A.V.	57202188330;24077163400;57211078717;	An agent-based crop model framework for heterogeneous soils	2021	Agronomy	11	1	85					10.3390/agronomy11010085	https://www.scopus.com/inward/record.uri?eid=2-s2.0-85109030403&doi=10.3390%2fagronomy11010085&partnerID=40&md5=70c012c81e9dc2222e36c45d5aed7813	Department of Electrical and Electronic Engineering, Universidad de los Andes, Bogotá, 111711, Colombia; Systems, Estimation, Control, and Optimization (SECO), University of Mons, Mons, 7000, Belgium	Lopez-Jimenez, J., Department of Electrical and Electronic Engineering, Universidad de los Andes, Bogotá, 111711, Colombia, Systems, Estimation, Control, and Optimization (SECO), University of Mons, Mons, 7000, Belgium; Quijano, N., Department of Electrical and Electronic Engineering, Universidad de los Andes, Bogotá, 111711, Colombia; Wouwer, A.V., Systems, Estimation, Control, and Optimization …	Climate change and the efficient use of freshwater for irrigation pose a challenge for sustainable agriculture. Traditionally, the prediction of agricultural production is carried out through crop-growth models and historical records of the climatic variables. However, one of the main flaws of these models is that they do not consider the variability of the soil throughout the cultivation area. I…	Agriculture; Irrigation policy; Mathematical modelling; Numerical simulation; Optimal control; State estimation		Wouwer, A.V.; Systems, Belgium; email: alain.vandewouwer@umons.ac.be		MDPI AG	20734395				English	Agronomy	Article	Final	All Open Access, Gold	Scopus	2-s2.0-85109030403
Maksimović J., Pivić R., Stanojković-Sebić A., Jovković M., Jaramaz D., Dinić Z.	57190665236;24391055500;55441186800;57225045318;55227320100;56505444900;	Influence of soil type on the reliability of the prediction model for bioavailability of mn, zn, pb, ni and cu in the soils of the republic of serbia	2021	Agronomy	11	1	141					10.3390/agronomy11010141	https://www.scopus.com/inward/record.uri?eid=2-s2.0-85109021005&doi=10.3390%2fagronomy11010141&partnerID=40&md5=9ce3c17175c54831df528202ff5fc675	Institute of Soil Science, Teodora Drajzera 7, Belgrade, 11000, Serbia	Maksimović, J., Institute of Soil Science, Teodora Drajzera 7, Belgrade, 11000, Serbia; Pivić, R., Institute of Soil Science, Teodora Drajzera 7, Belgrade, 11000, Serbia; Stanojković-Sebić, A., Institute of Soil Science, Teodora Drajzera 7, Belgrade, 11000, Serbia; Jovković, M., Institute of Soil Science, Teodora Drajzera 7, Belgrade, 11000, Serbia; Jaramaz, D., Institute of Soil Science, Teodora…	The principles of sustainable agriculture in the 21st century are based on the preservation of basic natural resources and environmental protection, which is achieved through a multidisciplinary approach in obtaining solutions and applying information technologies. Prediction models of bioavailability of trace elements (TEs) represent the basis for the development of machine learning and artifici…	Bioavailability; Freundlich; Prediction; Soil type; Trace elements		Maksimović, J.; Institute of Soil Science, Teodora Drajzera 7, Serbia; email: jelena.maksimovic@soilinst.rs		MDPI AG	20734395				English	Agronomy	Article	Final	All Open Access, Gold	Scopus	2-s2.0-85109021005
Soloviov D., Kamyshova G., Korsak V., Terekhova N., Kolganov D.	57224992878;8833368100;57205249773;57218104361;57218107579;	Neuromodeling in irrigation management for sustainable agriculture	2021	Advances in Dynamical Systems and Applications	16	1		159	170				https://www.scopus.com/inward/record.uri?eid=2-s2.0-85108871871&partnerID=40&md5=a4966c236a9f79020f22a2722dd5eca0	N.I. Vavilov Saratov State Agrarian University, Teatralnaya Square 1410012, Russian Federation	Soloviov, D., N.I. Vavilov Saratov State Agrarian University, Teatralnaya Square 1410012, Russian Federation; Kamyshova, G., N.I. Vavilov Saratov State Agrarian University, Teatralnaya Square 1410012, Russian Federation; Korsak, V., N.I. Vavilov Saratov State Agrarian University, Teatralnaya Square 1410012, Russian Federation; Terekhova, N., N.I. Vavilov Saratov State Agrarian University, Teatral…	The article presents the results of research on possibility and efficiency of introducing neuromodeling in irrigation control systems. One of the most effective methods of reducing water supply, saving irrigation water and, as a consequence, the sustainability of agriculture, is the use of differentiated irrigation cycles. However, traditional approaches based only on the physical modeling of pro…			Kamyshova, G.; N.I. Vavilov Saratov State Agrarian University, Teatralnaya Square 1, Russian Federation		Research India Publications	09735321				English	Adv. Dyn. Syst. Appl.	Article	Final		Scopus	2-s2.0-85108871871
R K.L., Savarimuthu N.	57224201053;57218668811;	PLDD- A Deep Learning Based Plant Leaf Disease Detection	2021	IEEE Consumer Electronics Magazine								10.1109/MCE.2021.3083976	https://www.scopus.com/inward/record.uri?eid=2-s2.0-85107213435&doi=10.1109%2fMCE.2021.3083976&partnerID=40&md5=8016c6523ecf358dcf7a5d4fa45d1105	Computer Applications, National Institute of Technology Tiruchirappalli, 93084 Tiruchirappalli, India, 620015 (e-mail: kavitha.rachabattuni@gmail.com); Computer Applications, National Institute of Technology Tiruchirappalli, 93084 Tiruchirappalli, Tamil Nadu, India, (e-mail: nickolas@nitt.edu)	R, K.L., Computer Applications, National Institute of Technology Tiruchirappalli, 93084 Tiruchirappalli, India, 620015 (e-mail: kavitha.rachabattuni@gmail.com); Savarimuthu, N., Computer Applications, National Institute of Technology Tiruchirappalli, 93084 Tiruchirappalli, Tamil Nadu, India, (e-mail: nickolas@nitt.edu)	Plant diseases have a detrimental effect on the health of food production in agriculture. As a consequence, it significantly decreases the quality, quantity, and productivity of the yield. Thus, for sustainable agriculture, automated detection and diagnosis of plant diseases at an early stage of growth are highly desired. While several computer vision based applications have been suggested for th…	Agriculture; Consumer electronics; Deep learning; Diseases; Feature extraction; Plants (biology); Training	Agricultural robots; Agriculture; Diagnosis; Large dataset; Transfer learning; Automated detection; Computing resource; Learning frameworks; Model performance; Practical solutions; State-of-the-art approach; Sustainable agriculture; Vision-based applications; Deep learning			Institute of Electrical and Electronics Engineers Inc.	21622248				English	IEEE Consum. Electron. Mag.	Article	Article in Press		Scopus	2-s2.0-85107213435
Vazquez J.P.G., Torres R.S., Perez D.B.P.	57195354762;56287816500;57223924452;	Scientometric analysis of the application of artificial intelligence in agriculture	2021	Journal of Scientometric Research	10	1		55	62			10.5530/JSCIRES.10.1.7	https://www.scopus.com/inward/record.uri?eid=2-s2.0-85106533085&doi=10.5530%2fJSCIRES.10.1.7&partnerID=40&md5=2f20026f655277c3f4c5193f0b2162fe	Facultad de Ingenieria, MyDCI, Universidad Autonoma de Baja California, Mexicali B.C., Mexico; Unidad Académica San Luis Río Colorado, Universidad Estatal de Sonora (UES), SLRC, Sonora, Mexico	Vazquez, J.P.G., Facultad de Ingenieria, MyDCI, Universidad Autonoma de Baja California, Mexicali B.C., Mexico; Torres, R.S., Unidad Académica San Luis Río Colorado, Universidad Estatal de Sonora (UES), SLRC, Sonora, Mexico; Perez, D.B.P., Facultad de Ingenieria, MyDCI, Universidad Autonoma de Baja California, Mexicali B.C., Mexico	Artificial Intelligence (AI) is considered a key element to address the current challenges facing the agricultural sector related to food production and climate change. Since AI is successfully helping to optimize human processes or tasks in several sectors. In this study, we present a scientometric analysis to answer the question, what is the academic overview of the application of artificial in…	Agriculture; Artificial intelligence; Bibliometrix; Bibliometry; Scientometry; ScientoPy; Scopus		Vazquez, J.P.G.; Facultad de Ingenieria, Mexico; email: pablo.garcia84@uabc.edu.mx		Phcog.Net	23216654				English	J. Scientometr. Res.	Article	Final	All Open Access, Hybrid Gold	Scopus	2-s2.0-85106533085
Mahto A.K., Alam M.A., Biswas R., Ahmad J., Alam S.I.	57218137586;57209635022;55737985200;57218924225;57225722359;	Short-Term Forecasting of Agriculture Commodities in Context of Indian Market for Sustainable Agriculture by Using the Artificial Neural Network	2021	Journal of Food Quality	2021		9939906					10.1155/2021/9939906	https://www.scopus.com/inward/record.uri?eid=2-s2.0-85106355758&doi=10.1155%2f2021%2f9939906&partnerID=40&md5=6f08089d68ab7c18ce547bf0c07dcd5b	Department of Cse, Jamia Hamdard, New Delhi, 110062, India	Mahto, A.K., Department of Cse, Jamia Hamdard, New Delhi, 110062, India; Alam, M.A., Department of Cse, Jamia Hamdard, New Delhi, 110062, India; Biswas, R., Department of Cse, Jamia Hamdard, New Delhi, 110062, India; Ahmad, J., Department of Cse, Jamia Hamdard, New Delhi, 110062, India; Alam, S.I., Department of Cse, Jamia Hamdard, New Delhi, 110062, India	Prediction of well-grounded market information, particularly short-Term forecast of prices of agricultural commodities, is the essential requirement for the sustainable development of the farming community. Such predictions are mostly performed with the help of time series models. In this study, the soft computing method is used for short-Term forecasting of agriculture commodity price based on t…		Agricultural robots; Autoregressive moving average model; Commerce; Forecasting; Seed; Soft computing; Time series; Websites; Agricultural commodities; Forecasting modeling; Forecasting performance; Mean absolute percentage error; Performance parameters; Short-term forecasting; Soft computing methods; Sustainable agriculture; Neural networks	Mahto, A.K.; Department of Cse, India; email: anil.fiem16@gmail.com		Hindawi Limited	01469428		JFQUD		English	J. Food Qual.	Article	Final	All Open Access, Gold	Scopus	2-s2.0-85106355758
Wang C.-N., Yu M.-C., Ho N.-N.-Y., Le T.-N.	7501640993;23391596200;57191268900;56275647200;	An integrated forecasting model for the coffee bean supply chain	2021	Applied Economics	53	28		3321	3333			10.1080/00036846.2021.1887447	https://www.scopus.com/inward/record.uri?eid=2-s2.0-85104750169&doi=10.1080%2f00036846.2021.1887447&partnerID=40&md5=8e98f3b20b7aa1657c2c8c97814686ae	Department of Industrial Engineering and Management, National Kaohsiung University of Science and Technology, Kaohsiung, Taiwan; Department of Business Administration, National Kaohsiung University of Science and Technology, Kaohsiung, Taiwan; International School, Vietnam National University Hanoi, Hanoi, Viet Nam; Southeast Asian Languages and Cultures, National Chengchi University, Taipei, Tai…	Wang, C.-N., Department of Industrial Engineering and Management, National Kaohsiung University of Science and Technology, Kaohsiung, Taiwan; Yu, M.-C., Department of Business Administration, National Kaohsiung University of Science and Technology, Kaohsiung, Taiwan; Ho, N.-N.-Y., International School, Vietnam National University Hanoi, Hanoi, Viet Nam; Le, T.-N., Southeast Asian Languages and Cu…	Coffee is the most traded commodity after petroleum. The Vietnamese coffee bean industry has raised concerns lately over an inefficient coffee value chain; bets on coffee price uncertainty are increasing worldwide in the current. Accurate optimization of coffee bean prices helps manufacturers to control an unpredictable market and upgrade cooperativeness in sustainable agriculture. The authors pr…	coffee Bean; forecasting Model; Optimization; supply Chain Management	algorithm; coffee; commodity market; forecasting method; optimization; price dynamics; supply chain management; Viet Nam	Ho, N.-N.-Y.; International School, Viet Nam; email: hngny@vnu.edu.vn		Routledge	00036846				English	Appl. Econ.	Article	Final		Scopus	2-s2.0-85104750169
Veerachamy R., Ramar R.	57217762307;57188971024;	Agricultural Irrigation Recommendation and Alert (AIRA) system using optimization and machine learning in Hadoop for sustainable agriculture	2021	Environmental Science and Pollution Research								10.1007/s11356-021-13248-3	https://www.scopus.com/inward/record.uri?eid=2-s2.0-85103423179&doi=10.1007%2fs11356-021-13248-3&partnerID=40&md5=8804905f7d63a8df592de5d77e9b41bd	Department of Computer Science and Engineering, Kalasalingam Academy of Research and Education, Krishnankoil, 626126, India	Veerachamy, R., Department of Computer Science and Engineering, Kalasalingam Academy of Research and Education, Krishnankoil, 626126, India; Ramar, R., Department of Computer Science and Engineering, Kalasalingam Academy of Research and Education, Krishnankoil, 626126, India	Internet of Things (IoT) in the field of agriculture promises to continuously provide global access to the farming information. The smart agriculture system either gives alert regarding the farm or it recommends for best agriculture field. This paper addresses both irrigation and alert, i.e., Agricultural Irrigation Recommendation and Alert (AIRA) system that operates individually without any cor…	Agriculture; Authentication; Classification; IoT; Irrigation water level; Recommendation system		Ramar, R.; Department of Computer Science and Engineering, India; email: rama@klu.ac.in		Springer Science and Business Media Deutschland GmbH	09441344		ESPLE		English	Environ. Sci. Pollut. Res.	Article	Article in Press		Scopus	2-s2.0-85103423179
Zhou M., Jiang H., Bing Z., Su H., Knoll A.	55656604800;8276183500;57194493806;57203702628;7102250639;	Design and evaluation of the target spray platform	2021	International Journal of Advanced Robotic Systems	18	2						10.1177/1729881421996146	https://www.scopus.com/inward/record.uri?eid=2-s2.0-85102118121&doi=10.1177%2f1729881421996146&partnerID=40&md5=e53933bc4fcfe1dd13b44054c8177548	College of Biosystems Engineering and Food Science, Zhejiang University, Hangzhou, China; Chair of Robotics, Artificial Intelligence and Real-Time Systems, Department of Computer Science, Technical University of Munich, Munich, Germany; Department of Electronics, Information and Bioengineering, Politecnico di Milano, Milan, Italy	Zhou, M., College of Biosystems Engineering and Food Science, Zhejiang University, Hangzhou, China, Chair of Robotics, Artificial Intelligence and Real-Time Systems, Department of Computer Science, Technical University of Munich, Munich, Germany; Jiang, H., College of Biosystems Engineering and Food Science, Zhejiang University, Hangzhou, China; Bing, Z., Chair of Robotics, Artificial Intelligenc…	The target-oriented spraying is an effective way to minimize chemical input in agricultural production and it is important to actualizing sustainable agriculture. This article focused on the design and optimization of the target spray platform. The spray platform consists of three parts: the vision system, the spray system, and the moving platform. All components were effectively connected and pr…	agriculture engineering; agriculture robotics; Target-oriented spray	Agricultural robots; Automobile testing; Crops; Deposition rates; Deposits; Monte Carlo methods; Agricultural productions; Coefficient of variance; Design and evaluations; Design and optimization; Indoor experiment; Objective functions; Simulation systems; Sustainable agriculture; Spray nozzles	Jiang, H.; College of Biosystems Engineering and Food Science, China; email: hyjiang@zju.edu.cn		SAGE Publications Inc.	17298806				English	Int. J. Adv. Rob. Syst.	Article	Final	All Open Access, Gold	Scopus	2-s2.0-85102118121
Solomou A.D., Sfougaris A.	36125575800;6602928280;	Contribution of agro-environmental factors to yield and plant diversity of olive grove ecosystems (Olea Europaea L.) in the mediterranean landscape	2021	Agronomy	11	1	161				1	10.3390/agronomy11010161	https://www.scopus.com/inward/record.uri?eid=2-s2.0-85101945198&doi=10.3390%2fagronomy11010161&partnerID=40&md5=89442a2ccfba638d95dc457585055a2e	Laboratory of Forest Ecology, Institute of Mediterranean and Forest Ecosystems, Hellenic Agricultural Organization DEMETER (ELGO DIMITRA), Athens, GR-115 28, Greece; Laboratory of Ecosystem and Biodiversity Management, Department of Agriculture, Crop Production and Rural Environment, University of Thessaly, Volos, GR-38446, Greece	Solomou, A.D., Laboratory of Forest Ecology, Institute of Mediterranean and Forest Ecosystems, Hellenic Agricultural Organization DEMETER (ELGO DIMITRA), Athens, GR-115 28, Greece; Sfougaris, A., Laboratory of Ecosystem and Biodiversity Management, Department of Agriculture, Crop Production and Rural Environment, University of Thessaly, Volos, GR-38446, Greece	Olive cultivation (Olea europaea L.) is one of the most significant sources of income for agricultural areas in the Mediterranean basin, and the olive oil industry as well as the environmental protection are an important part of the Greek agricultural sector. Generalized Linear Models were applied in order to investigate the predictive strength of several biodiversity components and agro-environm…	Environment; Management; Mediterranean; Olive trees; Plant; Yield		Solomou, A.D.; Laboratory of Forest Ecology, Greece; email: Solomou@fria.gr		MDPI AG	20734395				English	Agronomy	Article	Final	All Open Access, Gold	Scopus	2-s2.0-85101945198
Nozari H., Azadi S.	56153088400;56417559700;	System dynamics simulation of crop yield under different irrigation water quality and quantity	2021	Water Practice and Technology	16	1	109	196	209			10.2166/wpt.2020.109	https://www.scopus.com/inward/record.uri?eid=2-s2.0-85100926036&doi=10.2166%2fwpt.2020.109&partnerID=40&md5=ad9ec75ec8f8a4335d1ccaf6a3e6bdf5	Department of Water Science Engineering, Faculty of Agriculture, Bu-Ali Sina University, Hamedan, Iran	Nozari, H., Department of Water Science Engineering, Faculty of Agriculture, Bu-Ali Sina University, Hamedan, Iran; Azadi, S., Department of Water Science Engineering, Faculty of Agriculture, Bu-Ali Sina University, Hamedan, Iran	Agricultural products are one of the major sources of food for people in many countries. So, increasing crop yield is a major challenge for governments as increasing the population. On the other hand, agricultural improvement needs to take into consideration the type of land and water available. The decrease of water availability and soil salinity are two major limiting factors in sustainable agr…	Modeling; Saline water; Sugar beet; System dynamics approach; VENSIM software	Agricultural robots; Arid regions; Crops; Error statistics; Irrigation; Mean square error; Soil moisture; Sugar beets; System theory; Water quality; Arid and semi-arid regions; Irrigation Networks; Irrigation water quality; Model calibration and validation; Root mean square errors; Sustainable agriculture; System dynamics approach; System dynamics simulation; Yield stress	Nozari, H.; Department of Water Science Engineering, Iran; email: h.nozari@basu.ac.ir		IWA Publishing	1751231X				English	Water Pract. Technol.	Article	Final	All Open Access, Bronze	Scopus	2-s2.0-85100926036
Pineda M., Barón M., Pérez-Bueno M.-L.	22958125400;56712112500;8106640500;	Thermal imaging for plant stress detection and phenotyping	2021	Remote Sensing	13	1	68	1	21		4	10.3390/rs13010068	https://www.scopus.com/inward/record.uri?eid=2-s2.0-85098793345&doi=10.3390%2frs13010068&partnerID=40&md5=9c20a7d99cae98c20be1ab490c10a4e6	Department of Biochemistry and Molecular and Cell Biology of Plants, Estación Experimental del Zaidín, Consejo Superior de Investigaciones Científicas, Granada, 18008, Spain	Pineda, M., Department of Biochemistry and Molecular and Cell Biology of Plants, Estación Experimental del Zaidín, Consejo Superior de Investigaciones Científicas, Granada, 18008, Spain; Barón, M., Department of Biochemistry and Molecular and Cell Biology of Plants, Estación Experimental del Zaidín, Consejo Superior de Investigaciones Científicas, Granada, 18008, Spain; Pérez-Bueno, M.-L., Depart…	In the last few years, large efforts have been made to develop new methods to optimize stress detection in crop fields. Thus, plant phenotyping based on imaging techniques has become an essential tool in agriculture. In particular, leaf temperature is a valuable indicator of the physiological status of plants, responding to both biotic and abiotic stressors. Often combined with other imaging sens…	Plant phenotyping; Proximal sensing; Remote sensing; Thermography	Agricultural robots; Agriculture; Data mining; Stresses; Abiotic stress factors; Abiotic stressors; Measuring conditions; Physiological status; Plant phenotyping; Practical issues; State of the art; Sustainable agriculture; Thermography (imaging)	Pérez-Bueno, M.-L.; Department of Biochemistry and Molecular and Cell Biology of Plants, Spain; email: marisa.perez@eez.csic.es		MDPI AG	20724292				English	Remote Sens.	Review	Final	All Open Access, Gold, Green	Scopus	2-s2.0-85098793345
Zhou P., Adeel M., Shakoor N., Guo M., Hao Y., Azeem I., Li M., Liu M., Rui Y.	57221293556;57191287140;57195683200;57221282714;56437146400;57221282716;57210601183;57221292113;9239754900;	Application of nanoparticles alleviates heavy metals stress and promotes plant growth: An overview	2021	Nanomaterials	11	1	26	1	18		8	10.3390/nano11010026	https://www.scopus.com/inward/record.uri?eid=2-s2.0-85098711848&doi=10.3390%2fnano11010026&partnerID=40&md5=5f8598d2197357a3a74f067b7e3b16fc	Beijing Key Laboratory of Farmland Soil Pollution Prevention and Remediation, College of Resources and Environmental Sciences, China Agricultural University, Beijing, 100193, China	Zhou, P., Beijing Key Laboratory of Farmland Soil Pollution Prevention and Remediation, College of Resources and Environmental Sciences, China Agricultural University, Beijing, 100193, China; Adeel, M., Beijing Key Laboratory of Farmland Soil Pollution Prevention and Remediation, College of Resources and Environmental Sciences, China Agricultural University, Beijing, 100193, China; Shakoor, N., B…	Nanotechnology is playing a significant role in addressing a vast range of environmental challenges by providing innovative and effective solutions. Heavy metal (HM) contamination has gained considerable attention in recent years due their rapidly increasing concentrations in agricultural soil. Due to their unique physiochemical properties, nanoparticles (NPs) can be effectively applied for stres…	Combined application; Heavy metals; Nanoparticles; Plant stress; Uptake and transport		Rui, Y.; Beijing Key Laboratory of Farmland Soil Pollution Prevention and Remediation, China; email: ryk@cau.edu.cn		MDPI AG	20794991				English	Nanomaterials	Review	Final	All Open Access, Gold	Scopus	2-s2.0-85098711848
Khadr M., Gad M., El-Hendawy S., Al-Suhaibani N., Dewir Y.H., Tahir M.U., Mubushar M., Elsayed S.	55524235600;56600175800;8330170000;54917070300;10043389900;57226509265;57192644293;54400985200;	The integration of multivariate statistical approaches, hyperspectral reflectance, and data-driven modeling for assessing the quality and suitability of groundwater for irrigation	2021	Water (Switzerland)	13	1	35				1	10.3390/w13010035	https://www.scopus.com/inward/record.uri?eid=2-s2.0-85098634352&doi=10.3390%2fw13010035&partnerID=40&md5=e650a1aef103b8311dccdbe7e962ea07	Civil Engineering Department, College of Engineering, University of Bisha, Bisha, 61922, Saudi Arabia; Irrigation and Hydraulics Department, Faculty of Engineering, Tanta University, Tanta, 31734, Egypt; Hydrogeology, Eva, luation of Natural Resources Department, Environmental Studies and Research Institute (ESRI), University of Sadat CityMinufiya 32897, Egypt; Department of Plant Production, Col…	Khadr, M., Civil Engineering Department, College of Engineering, University of Bisha, Bisha, 61922, Saudi Arabia, Irrigation and Hydraulics Department, Faculty of Engineering, Tanta University, Tanta, 31734, Egypt; Gad, M., Hydrogeology, Eva, luation of Natural Resources Department, Environmental Studies and Research Institute (ESRI), University of Sadat CityMinufiya 32897, Egypt; El-Hendawy, S.,…	Sustainable agriculture in arid regions necessitates that the quality of groundwater be carefully monitored; otherwise, low-quality irrigation water may cause soil degradation and negatively impact crop productivity. This study aimed to evaluate the quality of groundwater samples collected from the wells in the quaternary aquifer, which are located in the Western Desert (WD) and the Central Nile …	Adaptive neuro-fuzzy inference system; Arid regions; Factor analysis; Irrigation water quality indices; Physicochemical parameters; Principal component analysis; Proximal remote sensing; Support vector machine regression	Agricultural robots; Aquifers; Data integration; Diamonds; Fuzzy inference; Fuzzy neural networks; Fuzzy systems; Groundwater resources; Irrigation; Multivariant analysis; Reflection; Remote sensing; Support vector machines; Support vector regression; Water quality; Adaptive neuro-fuzzy inference system; Correlation coefficient; Ground-based remote sensing; Hyperspectral reflectance; Irrigation w…	El-Hendawy, S.; Department of Plant Production, KSA, P.O. Box 2460, Saudi Arabia; email: mosalah@ksu.edu.sa El-Hendawy, S.; Department of Agronomy, Egypt; email: mosalah@ksu.edu.sa		MDPI AG	20734441				English	Water	Article	Final	All Open Access, Gold	Scopus	2-s2.0-85098634352
Kowalczyk P., Ligas B., Skrzypczak D., Mikula K., Izydorczyk G., Witek-Krowiak A., Moustakas K., Chojnacka K.	57207982724;57203910308;57195109945;57211004572;56497089900;36149055300;36920992800;36987882300;	Biosorption as a method of biowaste valorization to feed additives: RSM optimization	2021	Environmental Pollution	268		115937				2	10.1016/j.envpol.2020.115937	https://www.scopus.com/inward/record.uri?eid=2-s2.0-85095733148&doi=10.1016%2fj.envpol.2020.115937&partnerID=40&md5=1a0e9e3b745f860ed51f5ff1590f6f7d	Department of Advanced Material Technologies, Faculty of Chemistry, Wrocław University of Science and Technology, Smoluchowskiego 25, Wrocław, 50-372, Poland; School of Chemical Engineering, National Technical University of Athens, 9 Iroon Polytechniou Str., Zographou Campus, Athens, GR-15780, Greece	Kowalczyk, P., Department of Advanced Material Technologies, Faculty of Chemistry, Wrocław University of Science and Technology, Smoluchowskiego 25, Wrocław, 50-372, Poland; Ligas, B., Department of Advanced Material Technologies, Faculty of Chemistry, Wrocław University of Science and Technology, Smoluchowskiego 25, Wrocław, 50-372, Poland; Skrzypczak, D., Department of Advanced Material Technol…	The aim of this work was to prepare an innovative microelemental feed additive for laying hens, based on waste biomass from the agricultural sector (alfalfa and goldenrod after CO2 extraction in supercritical state). The process was optimized by Response Surface Methodology (RSM) and the most favourable enrichment conditions were selected for Cu(II), Mn(II) and Zn(II) ions: pH - 5, sorbate concen…	Biomass; Feed additives; Microelements; RSM; Sorption	Additives; Agricultural robots; Agriculture; Biomass; Biosorption; Manganese compounds; Physicochemical properties; Zinc compounds; Agricultural sector; Digestive tract; Hydroxylic groups; Response surface methodology; RSM optimization; Sorbate concentration; Supercritical state; Sustainable agriculture; Copper compounds; carbon dioxide; carboxyl group; copper ion; food additive; functional group…	Skrzypczak, D.; Department of Advanced Material Technologies, Smoluchowskiego 25, Poland; email: dawid.skrzypczak@pwr.edu.pl		Elsevier Ltd	02697491		ENPOE	33158622	English	Environ. Pollut.	Article	Final		Scopus	2-s2.0-85095733148
Kumar A., Pramanik M., Chaudhary S., Negi M.S.	57221102052;56835325700;57219708226;57219713320;	Land evaluation for sustainable development of Himalayan agriculture using RS-GIS in conjunction with analytic hierarchy process and frequency ratio	2021	Journal of the Saudi Society of Agricultural Sciences	20	1		1	17		4	10.1016/j.jssas.2020.10.001	https://www.scopus.com/inward/record.uri?eid=2-s2.0-85094896399&doi=10.1016%2fj.jssas.2020.10.001&partnerID=40&md5=afe6caa900a16d5613bcf8d0c8cec01f	Department of Geography, School of Earth Sciences, H.N.B. Garhwal University, Srinagar Garhwal, Uttarakhand, India; Department of Development and Sustainability, School of Environment, Resources and Development, Asian Institute of Technology (AIT), PO. Box 4, Klong Luang, Pathumthani, 12120, Thailand; Centre for International Politics Organization and Disarmament, School of International Studies,…	Kumar, A., Department of Geography, School of Earth Sciences, H.N.B. Garhwal University, Srinagar Garhwal, Uttarakhand, India; Pramanik, M., Department of Development and Sustainability, School of Environment, Resources and Development, Asian Institute of Technology (AIT), PO. Box 4, Klong Luang, Pathumthani, 12120, Thailand, Centre for International Politics Organization and Disarmament, School …	The mountainous region of the Rudraprayag district is covered with a variety of floral and faunal diversity, provide very rich biodiversity. A very limited area of the district is available for agriculture for supplying the growing demand for food and running the rural economies. Therefore, it became imperative to use this limited resource very cautiously, so that it can provide sustainable produ…	Agriculture planning; Analytic hierarchy process; Frequency ratio; GIS; Himalayan agriculture; Remote sensing; Sustainable development		Kumar, A.; Department of Geography, India; email: atulk.geog@hnbgu.ac.in		King Saud University	1658077X				English	J. Saudi Soc. Agric. Sci.	Article	Final	All Open Access, Gold	Scopus	2-s2.0-85094896399
Bourne M., de Bruyn L.L., Prior J.	57192714437;57214085858;55823690700;	Participatory versus traditional agricultural advisory models for training farmers in conservation agriculture: a comparative analysis from Kenya	2021	Journal of Agricultural Education and Extension	27	2		153	174			10.1080/1389224X.2020.1828113	https://www.scopus.com/inward/record.uri?eid=2-s2.0-85092239074&doi=10.1080%2f1389224X.2020.1828113&partnerID=40&md5=45e38670d0350c0d01f2c1f9b57810e6	World Agroforestry, Nairobi, Kenya; School of Environmental and Rural Science, University of New England, Armidale, Australia	Bourne, M., World Agroforestry, Nairobi, Kenya; de Bruyn, L.L., School of Environmental and Rural Science, University of New England, Armidale, Australia; Prior, J., School of Environmental and Rural Science, University of New England, Armidale, Australia	Purpose: We investigated the variation between participatory and traditional agricultural advisory models in training farmers on Conservation Agriculture in Kenya in order to understand how these models influenced farmer uptake of practices, development of social networks and delivery cost of training. Design/methodology/approach: A pre–post-test was applied using panel data from before and after…	adoption; agriculture extension; Farmer Field School; Landcare; social network analysis; Sustainable agriculture		Bourne, M.United Nations Avenue, Kenya; email: m.bourne@cgiar.org		Routledge	1389224X				English	J. Agric. Educ. Ext.	Article	Final		Scopus	2-s2.0-85092239074
Pelosi C., Bertrand C., Daniele G., Coeurdassier M., Benoit P., Nélieu S., Lafay F., Bretagnolle V., Gaba S., Vulliet E., Fritsch C.	24512692200;56271633800;56362989400;55889852500;7102169563;6508060488;25924299700;7004180492;8725725600;7801409066;24504353600;	Residues of currently used pesticides in soils and earthworms: A silent threat?	2021	Agriculture, Ecosystems and Environment	305		107167				4	10.1016/j.agee.2020.107167	https://www.scopus.com/inward/record.uri?eid=2-s2.0-85091677983&doi=10.1016%2fj.agee.2020.107167&partnerID=40&md5=dfe6d00d797d0d01af44a53ee22d4aa0	INRAE, Avignon Université, UMR EMMAH, Avignon, F-84000, France; Université Paris-Saclay, INRAE, AgroParisTech, UMR ECOSYS, Versailles, 78026, France; Univ Lyon, CNRS, Université Claude Bernard Lyon 1, Institut des Sciences Analytiques, UMR 5280, 5 rue de la Doua, VILLEURBANNE, F69100, France; UMR 6249 Chrono-environnement CNRS - Université de Franche-Comté Usc INRAE, 16 Route De Gray, Besançon Ce…	Pelosi, C., INRAE, Avignon Université, UMR EMMAH, Avignon, F-84000, France; Bertrand, C., Université Paris-Saclay, INRAE, AgroParisTech, UMR ECOSYS, Versailles, 78026, France; Daniele, G., Univ Lyon, CNRS, Université Claude Bernard Lyon 1, Institut des Sciences Analytiques, UMR 5280, 5 rue de la Doua, VILLEURBANNE, F69100, France; Coeurdassier, M., UMR 6249 Chrono-environnement CNRS - Université …	Critical knowledge gaps about environmental fate and unintentional effects of currently used pesticides (CUPs) hamper the understanding and mitigation of their global impacts on ecological processes. We investigated the exposure of earthworms to 31 multiclass CUPs in an arable landscape in France. We highlighted the presence of at least one pesticide in all soils (n = 180) and 92 % of earthworms …	Agroecology; Nontarget wildlife; Plant protection products; Risk assessment; Soil-Dwelling invertebrates	biodiversity; earthworm; ecosystem function; global change; organic farming; pesticide; soil pollution; France; Invertebrata	Pelosi, C.; INRAE, 228 route de l'Aérodrome, CS 40 509, 84 914, F-84000, France; email: celine.pelosi@inrae.fr		Elsevier B.V.	01678809		AEEND		English	Agric. Ecosyst. Environ.	Article	Final	All Open Access, Green	Scopus	2-s2.0-85091677983
Macháč J., Trantinová M., Zaňková L.	57190378942;57216875111;57216887198;	Externalities in agriculture: How to include their monetary value in decision-making?	2021	International Journal of Environmental Science and Technology	18	1		3	20		1	10.1007/s13762-020-02752-7	https://www.scopus.com/inward/record.uri?eid=2-s2.0-85085116836&doi=10.1007%2fs13762-020-02752-7&partnerID=40&md5=d3acb10d20a35372a5faeb29cec544f4	Faculty of Social and Economic Studies, Jan Evangelista Purkyně University, Pasteurova 1, Ústí nad Labem, Czech Republic; Institute of Agricultural Economics and Information, Mánesova 1453/75, Prague 2, Czech Republic	Macháč, J., Faculty of Social and Economic Studies, Jan Evangelista Purkyně University, Pasteurova 1, Ústí nad Labem, Czech Republic; Trantinová, M., Institute of Agricultural Economics and Information, Mánesova 1453/75, Prague 2, Czech Republic; Zaňková, L., Faculty of Social and Economic Studies, Jan Evangelista Purkyně University, Pasteurova 1, Ústí nad Labem, Czech Republic	Soil protection and sustainable agriculture have become a key issue in Common Agricultural Policy. Emphasis is being placed on climate-smart agriculture, nature-friendly agricultural technologies and implementation of a range of nature-based measures to protect soil, retain water in landscape, etc. Recent agricultural policy is mostly based on qualitative assessment of the current state and impac…	Climate change; Cost–benefit analysis; Czech Republic; Ecosystem services; Erosion; Water retention	Agricultural robots; Climate change; Cost benefit analysis; Costs; Decision making; Economic analysis; Ecosystems; Profitability; Soil conservation; Agricultural policies; Agricultural technologies; Common agricultural policy; Costs and benefits; Economic assessments; Negative externalities; Qualitative assessments; Sustainable agriculture; Agriculture; agricultural policy; alternative agricultur…	Macháč, J.; Faculty of Social and Economic Studies, Pasteurova 1, Czech Republic; email: machac@ieep.cz		Springer Science and Business Media Deutschland GmbH	17351472				English	Int. J. Environ. Sci. Technol.	Article	Final		Scopus	2-s2.0-85085116836
Ihtisham M., Liu S., Shahid M.O., Khan N., Lv B., Sarraf M., Ali S., Chen L., Liu Y., Chen Q.	57202039672;55617773100;57200725103;57219087409;57201497918;57218872162;57214290761;7409446364;55871033300;36945014100;	The optimized N, P, and K fertilization for bermudagrass integrated turf performance during the establishment and its importance for the sustainable management of urban green spaces	2020	Sustainability (Switzerland)	12	24	10294	1	16		2	10.3390/su122410294	https://www.scopus.com/inward/record.uri?eid=2-s2.0-85097502333&doi=10.3390%2fsu122410294&partnerID=40&md5=7090a8e7d0c742e38ca8efd2342656e2	College of Landscape Architecture, Sichuan Agricultural University, Chengdu, Sichuan 611130, China; College of Horticulture, China Agricultural University, Beijing, 100083, China; College of Management, Sichuan Agricultural University, Chengdu, Sichuan 611130, China; Department of Horticulture Science, Shiraz Branch, Islamic Azad University, Shiraz, 71987-74731, Iran; College of Horticulture, Sic…	Ihtisham, M., College of Landscape Architecture, Sichuan Agricultural University, Chengdu, Sichuan 611130, China; Liu, S., College of Landscape Architecture, Sichuan Agricultural University, Chengdu, Sichuan 611130, China; Shahid, M.O., College of Horticulture, China Agricultural University, Beijing, 100083, China; Khan, N., College of Management, Sichuan Agricultural University, Chengdu, Sichuan…	Bermudagrass (Cynodon dactylon (L.) Pers) turf is the most widely used turfgrass in urban landscapes. Large amounts of fertilizer are usually applied for maximum turf performance, while relatively little attention has been paid to efficient nutrient management of bermudagrass turf. The design opted for was a 3-factor and 5-level Central Composite Rotatable Design (CCRD) consisting of 24 experimen…	Bermudagrass turf management; CCRD; NPK; Optimized fertilization; Sustainable agriculture; Sustainable developmental goals	fertilizer application; grass; greenspace; landscape ecology; nitrogen; optimization; phosphorus; potassium; protein; response surface methodology; shoot growth; urban ecosystem; China; Sichuan; Cynodon (angiosperm); Cynodon dactylon; Poaceae	Liu, Y.; College of Landscape Architecture, China; email: lyg927@263.net Liu, Y.; College of Forestry, China; email: lyg927@263.net Chen, Q.; College of Landscape Architecture, China; email: cqb@sicau.edu.cn		MDPI AG	20711050				English	Sustainability	Article	Final	All Open Access, Gold	Scopus	2-s2.0-85097502333
Jurišić M., Radočaj D., Krčmar S., Plaščak I., Gašparović M.	6603619787;57212464809;56017264400;25822610400;36987936900;	Geostatistical analysis of soil C/N deficiency and its effect on agricultural land management of major crops in eastern Croatia	2020	Agronomy	10	12	1996				3	10.3390/agronomy10121996	https://www.scopus.com/inward/record.uri?eid=2-s2.0-85108553415&doi=10.3390%2fagronomy10121996&partnerID=40&md5=7bd3b10d70b2f04a4daab9c5b8a774dd	Faculty of Agrobiotechnical Sciences Osijek, Josip Juraj Strossmayer University of Osijek, Vladimira Preloga 1, Osijek, 31000, Croatia; Department of Biology, Josip Juraj Strossmayer University of Osijek, Cara Hadrijana 8/A, Osijek, 31000, Croatia; Faculty of Geodesy, University of Zagreb, Kačićeva 26, Zagreb, 10000, Croatia	Jurišić, M., Faculty of Agrobiotechnical Sciences Osijek, Josip Juraj Strossmayer University of Osijek, Vladimira Preloga 1, Osijek, 31000, Croatia; Radočaj, D., Faculty of Agrobiotechnical Sciences Osijek, Josip Juraj Strossmayer University of Osijek, Vladimira Preloga 1, Osijek, 31000, Croatia; Krčmar, S., Department of Biology, Josip Juraj Strossmayer University of Osijek, Cara Hadrijana 8/A, …	Interpolation accuracy of the soil carbon-to-nitrogen ratio (C/N) has a direct impact on soil maps for agricultural land management planning, affecting the financial gains of farmers and environmental contamination. This study aimed to evaluate the effect of different ordinary kriging parameters on the interpolation accuracy and spatial variability of soil C/N. These values were necessary to dete…	GIS; Ordinary kriging; Organic farming; Organic matter; Regionalization; Soil degradation; Sustainable agriculture		Radočaj, D.; Faculty of Agrobiotechnical Sciences Osijek, Vladimira Preloga 1, Croatia; email: dradocaj@fazos.hr		MDPI AG	20734395				English	Agronomy	Article	Final	All Open Access, Gold	Scopus	2-s2.0-85108553415
Meno L., Escuredo O., Rodríguez-Flores M.S., Seijo M.C.	57211113098;57204069577;56012080800;57194547297;	Modification of the tomcast model with aerobiological data for management of potato early blight	2020	Agronomy	10	12	1872				1	10.3390/agronomy10121872	https://www.scopus.com/inward/record.uri?eid=2-s2.0-85104508408&doi=10.3390%2fagronomy10121872&partnerID=40&md5=e449709d9d7fdcdcbebcc02b8b13722c	Department of Vegetal Biology and Soil Sciences, Faculty of Sciences, University of Vigo, As Lagoas, Ourense, 32004, Spain	Meno, L., Department of Vegetal Biology and Soil Sciences, Faculty of Sciences, University of Vigo, As Lagoas, Ourense, 32004, Spain; Escuredo, O., Department of Vegetal Biology and Soil Sciences, Faculty of Sciences, University of Vigo, As Lagoas, Ourense, 32004, Spain; Rodríguez-Flores, M.S., Department of Vegetal Biology and Soil Sciences, Faculty of Sciences, University of Vigo, As Lagoas, Ou…	The present study focuses on establishing thresholds of weather variables for predict early blight in potato crops. For this, the TOMCAST model was adjusted using weather variables and Alternaria conidia levels (mainly A. solani and A. alternata) during six growing seasons in A Limia (Northwest Spain). TOMCAST for the effective management of early blight considers leaf wetness and air temperature…	Aerobiological control; Air Alternaria levels; Leaf wetness; Linear regression; Potato crop; Temperature; TOMCAST		Escuredo, O.; Department of Vegetal Biology and Soil Sciences, As Lagoas, Spain; email: oescuredo@uvigo.es		MDPI AG	20734395				English	Agronomy	Article	Final	All Open Access, Gold, Green	Scopus	2-s2.0-85104508408
Trigoso D.I., López R.S., Rojas Briceño N.B., Silva López J.O., Fernández D.G., Oliva M., Huatangari L.Q., Terrones Murga R.E., Castillo E.B., Barrena Gurbillón M.Á.	57213154797;57209772196;57218697885;57219024017;57222866171;57210116856;57219800991;57222864415;57209781433;57218698175;	Land suitability analysis for potato crop in the jucusbamba and tincas microwatersheds (Amazonas, NW Peru): AHP and RS-GIS approach	2020	Agronomy	10	12	1898					10.3390/agronomy10121898	https://www.scopus.com/inward/record.uri?eid=2-s2.0-85104109271&doi=10.3390%2fagronomy10121898&partnerID=40&md5=41adcdbd5520e70a89578494a190f288	Instituto de Investigación para el Desarrollo Sustentable de Ceja de Selva (INDES-CES), Universidad Nacional Toribio Rodríguez de Mendoza de Amazonas (UNTRM), Chachapoyas, 01001, Peru; Instituto de Ciencia de Datos, Universidad Nacional de Jaén, Jaén, 06801, Peru	Trigoso, D.I., Instituto de Investigación para el Desarrollo Sustentable de Ceja de Selva (INDES-CES), Universidad Nacional Toribio Rodríguez de Mendoza de Amazonas (UNTRM), Chachapoyas, 01001, Peru; López, R.S., Instituto de Investigación para el Desarrollo Sustentable de Ceja de Selva (INDES-CES), Universidad Nacional Toribio Rodríguez de Mendoza de Amazonas (UNTRM), Chachapoyas, 01001, Peru; R…	Agricultural productivity in the Peruvian region of Amazonas is being jeopardized by conflicts and inadequate land use, that are ultimately contributing to environmental degradation. Therefore, our aim is to assess land suitability for potato (Solanum tuberosum L.) farming in the Jucusbamba and Tincas microwatersheds located in Amazonas, in order to improve land-use planning and enhance the crop …	Agricultural zoning; AHP-GIS; EMC; GIS modelling; Kriging; Land suitability; Solanum tuberosum		Trigoso, D.I.; Instituto de Investigación para el Desarrollo Sustentable de Ceja de Selva (INDES-CES), Peru; email: diliquin@indes-ces.edu.pe López, R.S.; Instituto de Investigación para el Desarrollo Sustentable de Ceja de Selva (INDES-CES), Peru; email: rsalas@indes-ces.edu.pe		MDPI AG	20734395				English	Agronomy	Article	Final	All Open Access, Gold	Scopus	2-s2.0-85104109271
Bai Y., Gao J.	57216206789;57201683120;	Research on high photosynthetic efficient cultivation with drip irrigation under different mulch of maize	2020	Water Science and Technology: Water Supply	20	8		3172	3182			10.2166/ws.2020.219	https://www.scopus.com/inward/record.uri?eid=2-s2.0-85098514848&doi=10.2166%2fws.2020.219&partnerID=40&md5=d2b051c2ba531fd6d5d3bb432a71b94b	Key Laboratory for Technology in Rural Water Management of Zhejiang Province, Zhejiang University of Water Resources and Electric Power, Zhejiang, 310000, China; Laboratory of Applied Disaster Prevention in Water Conservation Engineering of Jilin Province, Changchun Institute of Technology, Changchun, 130012, China	Bai, Y., Key Laboratory for Technology in Rural Water Management of Zhejiang Province, Zhejiang University of Water Resources and Electric Power, Zhejiang, 310000, China; Gao, J., Laboratory of Applied Disaster Prevention in Water Conservation Engineering of Jilin Province, Changchun Institute of Technology, Changchun, 130012, China	Maize refers to one of the major food crops worldwide. Its yield has a direct effect on global food security. Moreover, cultivated lands in the world have been undergoing serious degradation. In the present study, field experiments were performed in the middle of Jilin, China. A novel maize cultivating method, combining drip irrigation under film mulch cultivation and high photosynthetic efficien…	Accumulated temperature; Drip irrigation under mulch; High photosynthetic efficient cultivation; Maize; Nitrogen use efficiency; Water use efficiency	Food supply; Accumulated temperatures; Cultivated lands; Drip irrigation; Drip irrigation under mulches; Field experiment; Global food security; Jilin , China; Soil temperature; Irrigation; nitrogen; nitrogen fertilizer; rain; cultivation; drip irrigation; maize; mulch; photosynthesis; research work; air temperature; Article; China; controlled study; cultivated land; drip irrigation; economic asp…	Bai, Y.; Key Laboratory for Technology in Rural Water Management of Zhejiang Province, China; email: baiyu254477574@126.com		IWA Publishing	16069749		WSTWB		English	Water Sci. Technol. Water Supply	Article	Final	All Open Access, Bronze	Scopus	2-s2.0-85098514848
Yin S., Li J., Liang J., Jia K., Yang Z., Wang Y.	57205207225;27172403600;57203316441;57195391635;57197750774;56905330100;	Optimization of the weighted linear combination method for agricultural land suitability evaluation considering current land use and regional differences	2020	Sustainability (Switzerland)	12	23	10134	1	26		3	10.3390/su122310134	https://www.scopus.com/inward/record.uri?eid=2-s2.0-85097394949&doi=10.3390%2fsu122310134&partnerID=40&md5=5771e02c021fd818f1d53a9acf1120e9	Department of Surveying and Land Use, College of Geoscience and Surveying Engineering, China University of Mining and Technology (Beijing), Beijing, 100083, China; Department of Land Planning, China Land Surveying and Planning Institute, Beijing, 100035, China; Department of Spatial Information, College of Information Science and Engineering, Henan University of Technology, Zhengzhou, 450001, Chi…	Yin, S., Department of Surveying and Land Use, College of Geoscience and Surveying Engineering, China University of Mining and Technology (Beijing), Beijing, 100083, China; Li, J., Department of Surveying and Land Use, College of Geoscience and Surveying Engineering, China University of Mining and Technology (Beijing), Beijing, 100083, China; Liang, J., Department of Surveying and Land Use, Colle…	This study was aimed at optimizing the weighted linear combination method (WLC) for agricultural land suitability evaluation (ALSE) through indicator selection, weight determination, and classification of overall suitability scores in Handan, China. Handan is a representative research area with distinct agricultural advantages and regional differences in land use, where the expansion of construct…	Agricultural land suitability; Consistency index; Land use; Land use conflict; Limiting factor; Mutual information; Regional difference; Weighted linear combination	agricultural land; decision making; linear programing; numerical model; optimization; socioeconomic conditions; vegetation cover; China; Handan; Hebei; Indicator indicator	Li, J.; Department of Surveying and Land Use, China; email: lijing@cumtb.edu.cn		MDPI AG	20711050				English	Sustainability	Article	Final	All Open Access, Gold	Scopus	2-s2.0-85097394949
Banaeian N., Zangeneh M., Clark S.	36175652900;35790892600;55456549600;	Trends and future directions in crop energy analyses: A focus on iran	2020	Sustainability (Switzerland)	12	23	10002	1	23		2	10.3390/su122310002	https://www.scopus.com/inward/record.uri?eid=2-s2.0-85097135715&doi=10.3390%2fsu122310002&partnerID=40&md5=6e1fcc76e00cf0624c856ba0d2db7a8c	Department of Agricultural Mechanization Engineering, Faculty of Agricultural Sciences, University of Guilan, Rasht, 4199613776, Iran; Department of Agriculture and Natural Resources, Berea College, Berea, KY 40404, United States	Banaeian, N., Department of Agricultural Mechanization Engineering, Faculty of Agricultural Sciences, University of Guilan, Rasht, 4199613776, Iran; Zangeneh, M., Department of Agricultural Mechanization Engineering, Faculty of Agricultural Sciences, University of Guilan, Rasht, 4199613776, Iran; Clark, S., Department of Agriculture and Natural Resources, Berea College, Berea, KY 40404, United St…	This systematic review critically analyzes the literature on the study of energy-use patterns in agricultural crop systems in Iran. We examine the relevant methodologies and research trends from 2008 to 2019, a particularly active and productive period. Initially, we find researchers using energy audits and regression modeling to estimate energy-use patterns. Then economic and environmental-emiss…	Agricultural systems; Energy; Environmental and economic assessment; Sustainability	alternative agriculture; artificial intelligence; energy efficiency; energy flow; energy use; environmental economics; future prospect; literature review; methodology; trend analysis; Iran	Banaeian, N.; Department of Agricultural Mechanization Engineering, Iran; email: banaeian@guilan.ac.ir		MDPI AG	20711050				English	Sustainability	Review	Final	All Open Access, Gold	Scopus	2-s2.0-85097135715
Şenol H., Alaboz P., Demir S., Dengiz O.	26429880200;56297811900;57198228844;16052385200;	Computational intelligence applied to soil quality index using GIS and geostatistical approaches in semiarid ecosystem	2020	Arabian Journal of Geosciences	13	23	1235				1	10.1007/s12517-020-06214-9	https://www.scopus.com/inward/record.uri?eid=2-s2.0-85096191813&doi=10.1007%2fs12517-020-06214-9&partnerID=40&md5=af72725ad12079554958595daf9b9993	Faculty of Agriculture, Department of Soil Science and Plant Nutrition, Isparta University of Applied Sciences, Isparta, Turkey; Faculty of Agriculture, Department of Soil Science and Plant Nutrition, Ondokuz Mayıs University, Samsun, Turkey	Şenol, H., Faculty of Agriculture, Department of Soil Science and Plant Nutrition, Isparta University of Applied Sciences, Isparta, Turkey; Alaboz, P., Faculty of Agriculture, Department of Soil Science and Plant Nutrition, Isparta University of Applied Sciences, Isparta, Turkey; Demir, S., Faculty of Agriculture, Department of Soil Science and Plant Nutrition, Isparta University of Applied Scien…	The importance of soil quality is increasing every passing day for sustainable agriculture. In recent years, the investigation of the classification of soil quality with some classification methods known as machine learning algorithms draws attention. The study carried out for this purpose was hold on the farmland of Isparta University of Applied Sciences. Soil quality index was determined with a…	Decision tree; Interpolation; Principal components; Soil properties; Soil quality	alternative agriculture; GIS; index method; machine learning; semiarid region; soil organic matter; soil quality	Alaboz, P.; Faculty of Agriculture, Turkey; email: pelinalaboz@isparta.edu.tr		Springer Science and Business Media Deutschland GmbH	18667511				English	Arab. J. Geosci.	Article	Final		Scopus	2-s2.0-85096191813
Richa A., Touil S., Fizir M., Martinez V.	57216861481;57216861265;57194571672;7102591584;	Recent advances and perspectives in the treatment of hydroponic wastewater: a review	2020	Reviews in Environmental Science and Biotechnology	19	4		945	966		2	10.1007/s11157-020-09555-9	https://www.scopus.com/inward/record.uri?eid=2-s2.0-85092916697&doi=10.1007%2fs11157-020-09555-9&partnerID=40&md5=ea6d4463123d2e92bdce3e92e90e3260	Research Laboratory of Agricultural Production and Sustainable Development of Natural Resources, University of Djilali Bounaama, Khemis Miliana, Algeria; Laboratoire de Valorisation des Substances Naturelles, Université Djilali Bounaâma, Khemis-Miliana, Algeria; Department of Plant Nutrition, CEBAS-CSIC, Murcia, Spain	Richa, A., Research Laboratory of Agricultural Production and Sustainable Development of Natural Resources, University of Djilali Bounaama, Khemis Miliana, Algeria; Touil, S., Research Laboratory of Agricultural Production and Sustainable Development of Natural Resources, University of Djilali Bounaama, Khemis Miliana, Algeria; Fizir, M., Laboratoire de Valorisation des Substances Naturelles, Uni…	Rapid development of hydroponic farming which is soilless cultivation method of growing plant using mineral nutrient solution dissolved in water produces large amount of wastewater rich in nutrients and organic matters thus imposes great harms to human and environment, if the waste nutrient solution is not correctly treated. The objective of this review is to present information concerning hydrop…	Hydroponic system; Hydroponic wastewaters; Nutrient removal and recovery; Organic fertilizers; Root exudates		Richa, A.; Research Laboratory of Agricultural Production and Sustainable Development of Natural Resources, Algeria; email: a.richa@univ-dbkm.dz Touil, S.; Research Laboratory of Agricultural Production and Sustainable Development of Natural Resources, Algeria; email: s.touil@univ-dbkm.dz Fizir, M.; Laboratoire de Valorisation des Substances Naturelles, Algeria; email: meriem.fizir@univ-dbkm.dz		Springer Science and Business Media B.V.	15691705		RESBC		English	Rev. Environ. Sci. Biotechnol.	Review	Final		Scopus	2-s2.0-85092916697
Nowak M.M., Pędziwiatr K., Słupecka K., Wawer R.	55383366500;57201390470;57218501697;8724559700;	Parcel-based layout as a factor affecting the potential availability of ecosystem services provided by tree belts	2020	Ecological Indicators	119		106836					10.1016/j.ecolind.2020.106836	https://www.scopus.com/inward/record.uri?eid=2-s2.0-85089348117&doi=10.1016%2fj.ecolind.2020.106836&partnerID=40&md5=4a674651e97152065b010bb8b495f6ff	Department of Systematic and Environmental Botany, Faculty of Biology, Adam Mickiewicz University in Poznań, ul. Uniwersytetu Poznańskiego 6, Poznań, 61-614, Poland; Laboratory of Biological Spatial Information, Faculty of Biology, Adam Mickiewicz University in Poznań, ul. Uniwersytetu Poznańskiego 6, Poznań, 61-614, Poland; Institute of Soil Science and Plant Cultivation, ul Czartoryskich 8, Puł…	Nowak, M.M., Department of Systematic and Environmental Botany, Faculty of Biology, Adam Mickiewicz University in Poznań, ul. Uniwersytetu Poznańskiego 6, Poznań, 61-614, Poland, Laboratory of Biological Spatial Information, Faculty of Biology, Adam Mickiewicz University in Poznań, ul. Uniwersytetu Poznańskiego 6, Poznań, 61-614, Poland; Pędziwiatr, K., Laboratory of Biological Spatial Informatio…	The intensification of agriculture decreases the availability of ecosystem services provided by nature, but agriculture may also be their supplier through landscape microforms called tree belts. Therefore, it is important to study the provision of ecosystem services by tree belts during the design process of tree belt networks. However, despite the rapid development of geoinformatic solutions and…	Afforestation needs; Agroecosystems; Agroforestry; Greenways planning; Landscape modeling; Sustainable agriculture	Agricultural robots; Belts; Large dataset; Reforestation; Comprehensive method; Design process; Ecosystem services; Environmental factors; Environmental threats; Landscape structures; Ecosystems; afforestation; agricultural intensification; ecosystem service; environmental monitoring; environmental planning; forest ecosystem; greenbelt; landscape change	Nowak, M.M.; Department of Systematic and Environmental Botany, ul. Uniwersytetu Poznańskiego 6, Poland; email: mcnowak@amu.edu.pl		Elsevier B.V.	1470160X				English	Ecol. Indic.	Article	Final	All Open Access, Hybrid Gold	Scopus	2-s2.0-85089348117
Ataei P., Sadighi H., Chizari M., Abbasi E.	56073206100;22941821100;26647315400;55584406800;	In-depth content analysis of conservation agriculture training programs in Iran based on sustainability dimensions	2020	Environment, Development and Sustainability	22	8		7215	7237		5	10.1007/s10668-019-00484-4	https://www.scopus.com/inward/record.uri?eid=2-s2.0-85074508245&doi=10.1007%2fs10668-019-00484-4&partnerID=40&md5=2ff84cc9cd1f9fee14afd4cfa753b78a	Department of Agricultural Extension and Education, College of Agriculture, Tarbiat Modares University (TMU), Tehran, 1497713111, Iran	Ataei, P., Department of Agricultural Extension and Education, College of Agriculture, Tarbiat Modares University (TMU), Tehran, 1497713111, Iran; Sadighi, H., Department of Agricultural Extension and Education, College of Agriculture, Tarbiat Modares University (TMU), Tehran, 1497713111, Iran; Chizari, M., Department of Agricultural Extension and Education, College of Agriculture, Tarbiat Modare…	Conservation agriculture (CA) is a tool of sustainable agriculture utilized in many countries. Sustainable agriculture has different dimensions among which the most important ones are environmental, social, economic, and institutional. Educational and extension programs of CA are in accordance with the principles of sustainable agriculture. Accordingly, educational and extension contents prepared…	Conservation agriculture; Content analysis; Sustainability dimensions; Sustainable agriculture; Training programs	alternative agriculture; crop residue; crop rotation; literature review; sustainability; tillage; training; Iran	Ataei, P.; Department of Agricultural Extension and Education, Iran; email: pouria.ataei@modares.ac.ir		Springer Science and Business Media B.V.	1387585X		EDSNB		English	Environ. Dev. Sustainability	Article	Final		Scopus	2-s2.0-85074508245
Gümüşçü A., Tenekeci M.E., Bilgili A.V.	57195214396;56780166400;36850474000;	Estimation of wheat planting date using machine learning algorithms based on available climate data	2020	Sustainable Computing: Informatics and Systems	28		100308				2	10.1016/j.suscom.2019.01.010	https://www.scopus.com/inward/record.uri?eid=2-s2.0-85060687205&doi=10.1016%2fj.suscom.2019.01.010&partnerID=40&md5=a5e435aed96afd26dd1d9928946c1193	Harran University, Osmanbey Campus Electrical-Electronics Eng. Dept, Şanlıurfa, Turkey; Harran University, Osmanbey Campus Computer Eng. Dept, Şanlıurfa, Turkey; Harran University, Osmanbey Campus Soil Sciences and Plant Nutrition Dept, Şanlıurfa, Turkey	Gümüşçü, A., Harran University, Osmanbey Campus Electrical-Electronics Eng. Dept, Şanlıurfa, Turkey; Tenekeci, M.E., Harran University, Osmanbey Campus Computer Eng. Dept, Şanlıurfa, Turkey; Bilgili, A.V., Harran University, Osmanbey Campus Soil Sciences and Plant Nutrition Dept, Şanlıurfa, Turkey	Agricultural applications supported with information technologies increase plant production, protect soil and reduce labor, which is crucial for sustainable agriculture. Impacts of planting dates on production are very well known. In the current study machine learning algorithms have been used in determining planting date. The proposed method aims to help farmers to obtain higher yield providing …	Classification; Feature selection; Genetic algorithm; Metereological data; Planting date estimation	Agricultural robots; Agriculture; Atmospheric temperature; Classification (of information); Feature extraction; Genetic algorithms; Learning systems; Nearest neighbor search; Plants (botany); Soil conservation; Statistical methods; Support vector machines; Average air temperature; Classification accuracy; Classification algorithm; K nearest neighbor (KNN); Leave-one-out cross validations; Machine…	Gümüşçü, A.; Harran University, Turkey; email: agumuscu@harran.edu.tr		Elsevier Inc.	22105379				English	Sustainable Computing: Informatics and Systems	Article	Final		Scopus	2-s2.0-85060687205
Chatterjee S., Dey N., Sen S.	57056869700;55356190900;54964654400;	Soil moisture quantity prediction using optimized neural supported model for sustainable agricultural applications	2020	Sustainable Computing: Informatics and Systems	28		100279				6	10.1016/j.suscom.2018.09.002	https://www.scopus.com/inward/record.uri?eid=2-s2.0-85053610103&doi=10.1016%2fj.suscom.2018.09.002&partnerID=40&md5=b53241ea45e3c30bf9320b676e8e9396	A. K. Choudhury School of Information Technology, University of Calcutta, Kolkata, India; Department of Information Technology, Techno India College of Technology, Kolkata, India	Chatterjee, S., A. K. Choudhury School of Information Technology, University of Calcutta, Kolkata, India; Dey, N., Department of Information Technology, Techno India College of Technology, Kolkata, India; Sen, S., A. K. Choudhury School of Information Technology, University of Calcutta, Kolkata, India	Predicting soil moisture quantity could directly help the people engaged in sustainable agriculture and associated socio-economic structures. Recently researchers have engaged traditional and machine learning based models to predict soil moisture quantity. In the current study a modified Flower Pollination Algorithm (MFPA) has been employed to train Artificial Neural Network (ANN) to predict soil…	Artificial neural network; Flower pollination algorithm; Soil moisture; Stability analysis; Sustainable agriculture	Agricultural robots; Agriculture; Economics; Forecasting; Neural networks; Particle swarm optimization (PSO); A-stability; Cuckoo searches; Moisture quantities; PSO(particle swarm optimization); Socio-economics; Stability analysis; Sustainable agriculture; Wilcoxon rank tests; Soil moisture	Chatterjee, S.; A. K. Choudhury School of Information Technology, India; email: chatterjeesankhadeep.cu@gmail.com		Elsevier Inc.	22105379				English	Sustainable Computing: Informatics and Systems	Article	Final		Scopus	2-s2.0-85053610103
Kumar A., Sharma A.	56718788600;57219254740;	Socio-Sentic framework for sustainable agricultural governance	2020	Sustainable Computing: Informatics and Systems	28		100274				4	10.1016/j.suscom.2018.08.006	https://www.scopus.com/inward/record.uri?eid=2-s2.0-85053142438&doi=10.1016%2fj.suscom.2018.08.006&partnerID=40&md5=714af49f5e0d4aa230e724fc04a3ac6d	Department of Computer Science & Engineering, Delhi Technological University, Delhi, India	Kumar, A., Department of Computer Science & Engineering, Delhi Technological University, Delhi, India; Sharma, A., Department of Computer Science & Engineering, Delhi Technological University, Delhi, India	Livelihood security plays a critical role in strengthening the socio- economic situation of a country. Agriculture is one such sector which is expected to provide a complete array of economic, social, and environmental services. Good governance and management of allied policies at all levels is favourable for long-term sustainability of agricultural sector. The accountability of government is a d…	Agricultural governance; Machine learning; Opinion mining; Sustainable agriculture; Twitter	Agricultural robots; Agriculture; Economic and social effects; Learning algorithms; Learning systems; Sentiment analysis; Service industry; Social aspects; Social networking (online); Supervised learning; Sustainable development; Agricultural governance; Long-term sustainability; Opinion mining; Supervised machine learning; Sustainable agricultural; Sustainable agricultural development; Sustainab…	Sharma, A.; Department of Computer Science & Engineering, India; email: abhi16.sharma@gmail.com		Elsevier Inc.	22105379				English	Sustainable Computing: Informatics and Systems	Article	Final		Scopus	2-s2.0-85053142438
Semenova N.N., Ivanova I.A., Busalova S.G.	55916311400;57189094424;57189095579;	Innovation as a factor in sustainable development of Russia's agriculture	2020	International Journal of Criminology and Sociology	9			1263	1272			10.6000/1929-4409.2020.09.145	https://www.scopus.com/inward/record.uri?eid=2-s2.0-85097143604&doi=10.6000%2f1929-4409.2020.09.145&partnerID=40&md5=90e10e0497d8ef7337e07150decf9a38	Faculty of Economics, Ogarev Mordovia State University, Saransk, Russian Federation	Semenova, N.N., Faculty of Economics, Ogarev Mordovia State University, Saransk, Russian Federation; Ivanova, I.A., Faculty of Economics, Ogarev Mordovia State University, Saransk, Russian Federation; Busalova, S.G., Faculty of Economics, Ogarev Mordovia State University, Saransk, Russian Federation	Sustainable agriculture is an integral aspect of the sustainable development of a socio-economic system. In this regard, innovation is considered to be one of the leading factors ensuring the development of sustainable agricultural since it increases the efficiency and competitiveness of the industry in the domestic and foreign markets. This study presents a system of recursive equations characte…	Innovation; Innovative development; Sustainable agriculture; Sustainable development		Semenova, N.N.; Ogarev Mordovia State University, 68 Bolshevistskaya St., Russian Federation; email: nadezhda_semenova_1980@bk.ru		Lifescience Global	19294409				English	Int. J. Criminol. Sociol.	Article	Final	All Open Access, Hybrid Gold, Green	Scopus	2-s2.0-85097143604
López R.S., Fernández D.G., Silva López J.O., Rojas Briceño N.B., Oliva M., Terrones Murga R.E., Trigoso D.I., Castillo E.B., Barrena Gurbillón M.Á.	57209772196;57222866171;57219024017;57218697885;57210116856;57222864415;57213154797;57209781433;57218698175;	Land suitability for coffee (coffea arabica) growing in Amazonas, Peru: Integrated use of AHP, GIS and RS	2020	ISPRS International Journal of Geo-Information	9	11	673				3	10.3390/ijgi9110673	https://www.scopus.com/inward/record.uri?eid=2-s2.0-85104109976&doi=10.3390%2fijgi9110673&partnerID=40&md5=d65ebe456238fd46be1f2488de55f03a	Instituto de Investigación para el Desarrollo Sustentable de Ceja de Selva (INDES-CES), Universidad Nacional Toribio Rodríguez de Mendoza (UNTRM), Chachapoyas, 01001, Peru	López, R.S., Instituto de Investigación para el Desarrollo Sustentable de Ceja de Selva (INDES-CES), Universidad Nacional Toribio Rodríguez de Mendoza (UNTRM), Chachapoyas, 01001, Peru; Fernández, D.G., Instituto de Investigación para el Desarrollo Sustentable de Ceja de Selva (INDES-CES), Universidad Nacional Toribio Rodríguez de Mendoza (UNTRM), Chachapoyas, 01001, Peru; Silva López, J.O., Inst…	Peru is one of the world's main coffee exporters, whose production is driven mainly by five regions and, among these, the Amazonas region. However, a combined negative factor, including, among others, climate crisis, the incidence of diseases and pests, and poor land-use planning, have led to a decline in coffee yields, impacting on the family economy. Therefore, this research assesses land suita…	Agricultural zoning; AHP-GIS; Caficulture; EMC; Land suitability; Site selection		López, R.S.; Instituto de Investigación para el Desarrollo Sustentable de Ceja de Selva (INDES-CES), Peru; email: rsalas@indes-ces.edu.pe		MDPI AG	22209964				English	ISPRS Int. J. Geo-Inf.	Article	Final	All Open Access, Gold	Scopus	2-s2.0-85104109976
Shrestha P., Karim R.A., Sieverding H.L., Archer D.W., Kumar S., Nleya T., Graham C.J., Stone J.J.	57220061544;57219964852;8503722500;56040498100;57208487331;6508299771;57189040761;35254509800;	Life cycle assessment of wheat production and wheat-based crop rotations	2020	Journal of Environmental Quality	49	6		1515	1529		1	10.1002/jeq2.20158	https://www.scopus.com/inward/record.uri?eid=2-s2.0-85096692453&doi=10.1002%2fjeq2.20158&partnerID=40&md5=fdf34508915cf1e1fca27cece3a4eee6	Dep. of Civil and Environmental Engineering, South Dakota School of Mines & Technology, Rapid City, SD 57701, United States; USDA-ARS, Northern Great Plains Research Lab., Mandan, ND 58554, United States; Dep. of Agronomy, Horticulture and Plant Science, South Dakota State Univ., Brookings, SD 57007, United States	Shrestha, P., Dep. of Civil and Environmental Engineering, South Dakota School of Mines & Technology, Rapid City, SD 57701, United States; Karim, R.A., Dep. of Civil and Environmental Engineering, South Dakota School of Mines & Technology, Rapid City, SD 57701, United States; Sieverding, H.L., Dep. of Civil and Environmental Engineering, South Dakota School of Mines & Technology, Rapid City, SD 5…	In the northern Great Plains (NGP), wheat is the primary grain commodity. There is a need for the NGP to have a detailed analysis of environmental impacts for wheat-based agricultural production systems to better understand regional agroecosystems. This article provides a cradle-to-field gate life cycle assessment (LCA) for NGP dryland wheat (Triticum aestivum L.) production. The environmental im…		Agricultural robots; Climate change; Crops; Damage detection; Economic analysis; Environmental impact; Eutrophication; Insurance; Land use; Plants (botany); Rotation; Sensitivity analysis; Water; Agricultural intensification; Agricultural land use; Agricultural management practice; Agricultural practices; Agricultural production system; Climate change potentials; Life Cycle Assessment (LCA); Whea…	Stone, J.J.; Dep. of Civil and Environmental Engineering, United States; email: James.Stone@sdsmt.edu		John Wiley and Sons Inc	00472425		JEVQA	33150625	English	J. Environ. Qual.	Article	Final		Scopus	2-s2.0-85096692453
Ngo H.Q.T., Huynh V.N.S., Nguyen T.P., Nguyen H.	36629026200;57202677752;57198024756;57192957000;	Sustainable agriculture: Stable robust control in presence of uncertainties for multi-functional indoor transportation of farm products	2020	Agriculture (Switzerland)	10	11	523	1	18		2	10.3390/agriculture10110523	https://www.scopus.com/inward/record.uri?eid=2-s2.0-85096210869&doi=10.3390%2fagriculture10110523&partnerID=40&md5=dd2fb9bdd82ad651c1c880e814c8c8d6	Department of Mechatronics, Faculty of Mechanical Engineering, Ho Chi Minh City University of Technology (HCMUT), 268 Ly Thuong Kiet Street, District 10, Ho Chi Minh City, 700000, Viet Nam; Vietnam National University, Ho Chi Minh City, Linh Trung Ward, Thu Duc District, Ho Chi Minh City, 700000, Viet Nam; HUTECH Institute of Engineering, Ho Chi Minh City University of Technology (HUTECH), Ho Chi…	Ngo, H.Q.T., Department of Mechatronics, Faculty of Mechanical Engineering, Ho Chi Minh City University of Technology (HCMUT), 268 Ly Thuong Kiet Street, District 10, Ho Chi Minh City, 700000, Viet Nam, Vietnam National University, Ho Chi Minh City, Linh Trung Ward, Thu Duc District, Ho Chi Minh City, 700000, Viet Nam; Huynh, V.N.S., Department of Mechatronics, Faculty of Mechanical Engineering, …	Currently, integrated trends play a key role in every aspect of automation applications. In particular, if the mechanization of agriculture becomes a competitive factor among farmers or nations, then the multi-functional transportation of agricultural products is inevitable in global trade. In sustainable transportation, the challenge of overcoming stable control in harsh environments, such as th…	Agricultural applications; Motion control; Multi-functional platform; Nonlinear control		Nguyen, T.P.; HUTECH Institute of Engineering, Viet Nam; email: nt.phuong@hutech.edu.vn		MDPI AG	20770472				English	Agric.	Article	Final	All Open Access, Gold	Scopus	2-s2.0-85096210869
Elsoragaby S., Yahya A., Mahadi M.R., Nawi N.M., Mairghany M., M Elhassan S.M., Kheiralla A.F.	57207456870;8321627700;56841513600;57189925855;57207455084;57219729616;8321627800;	Applying multi-objective genetic algorithm (MOGA) to optimize the energy inputs and greenhouse gas emissions (GHG) in wetland rice production	2020	Energy Reports	6			2988	2998		2	10.1016/j.egyr.2020.10.010	https://www.scopus.com/inward/record.uri?eid=2-s2.0-85094960960&doi=10.1016%2fj.egyr.2020.10.010&partnerID=40&md5=ec40bee61199e96b9d7bc89706d035bd	Department of Biological and Agricultural Engineering, Faculty of Engineering, University Putra Malaysia, Serdang, Selangor D.E 43400, Malaysia; Department of Agricultural and Biological Engineering, Faculty of Engineering, University of Khartoum, Khartoum, Sudan; Institute of Self-sustainable Building, Universiti Teknologi PETRONAS, Seri Iskandar, Perak, Malaysia	Elsoragaby, S., Department of Biological and Agricultural Engineering, Faculty of Engineering, University Putra Malaysia, Serdang, Selangor D.E 43400, Malaysia, Department of Agricultural and Biological Engineering, Faculty of Engineering, University of Khartoum, Khartoum, Sudan; Yahya, A., Department of Biological and Agricultural Engineering, Faculty of Engineering, University Putra Malaysia, S…	Efficient use of energy in crops production will minimize greenhouse gas emission (GHG), prevent destruction of natural resources, and promote sustainable agriculture as an economical crop production system. The aim of this study is applying the multi-objective genetic algorithm MOGA to optimize the energy inputs and reduce the greenhouse gas emissions (GHG) for wetland rice production in Malaysi…	Energy analysis; Greenhouse gas emissions (GHG); Multi-objective genetic algorithm; Optimization	Agricultural robots; Crops; Cultivation; Emission control; Gas emissions; Genetic algorithms; Seed; Wetlands; Crop production systems; Efficient use of energy; Energy inputs; Minimize greenhouse gas emissions; Multi-objective genetic algorithm; Rice production; Seeding method; Sustainable agriculture; Greenhouse gases	Elsoragaby, S.; Department of Biological and Agricultural Engineering, Malaysia; email: suha.star.upm@gmail.com		Elsevier Ltd	23524847				English	Energy Rep.	Article	Final	All Open Access, Hybrid Gold	Scopus	2-s2.0-85094960960
Hassan I., Javed M.A., Asif M., Luqman M., Ahmad S.R., Ahmad A., Akhtar S., Hussain B.	56589547700;57207690863;57210230970;57213400344;23099522600;57217248770;57212950985;57225712709;	Weighted overlay based land suitability analysis of agriculture land in Azad Jammu and Kashmir using GIS and AHP	2020	Pakistan Journal of Agricultural Sciences	57	6		1509	1519		1	10.21162/PAKJAS/20.9507	https://www.scopus.com/inward/record.uri?eid=2-s2.0-85094165886&doi=10.21162%2fPAKJAS%2f20.9507&partnerID=40&md5=14914920b5224fb11259482a1be22a0d	College of Earth and Environmental Sciences, University of the Punjab, Lahore, Pakistan; World Wide Fund for Nature Pakistan, Lahore, Pakistan; School of Earth Sciences, University of Melbourne, Melbourne, Australia; Department of Geography, University of the Punjab, Lahore, Pakistan; Mines and Minerals Department, Govt. of Punjab, Lahore, Pakistan; Lentil Botanist Pulses Research Institute, Fais…	Hassan, I., College of Earth and Environmental Sciences, University of the Punjab, Lahore, Pakistan; Javed, M.A., College of Earth and Environmental Sciences, University of the Punjab, Lahore, Pakistan; Asif, M., World Wide Fund for Nature Pakistan, Lahore, Pakistan; Luqman, M., School of Earth Sciences, University of Melbourne, Melbourne, Australia; Ahmad, S.R., College of Earth and Environmenta…	Agriculture land suitability plays an important role in sustainable agriculture production by improving the use of current land resources and in the identification of new land that maybe prepare for agriculture. The present research aimed to focus on the agricultural land suitability of Azad Jammu and Kashmir (AJK), where the existing agriculture land is only 8% and dense forest and glaciers are …	Agriculture; AHP (Analytical Hierarchy Process); GIS (Geographic Information System); Land Cover; Land Suitability; Pakistan; Remote Sensing; WOA (Weighted Overlay Analysis)		Hassan, I.; College of Earth and Environmental Sciences, Pakistan; email: iqbal.spsc@gmail.com		University of Agriculture	05529034				English	Pak. J. Agric. Sci.	Article	Final		Scopus	2-s2.0-85094165886
Manavalan R.	54999040200;	Automatic identification of diseases in grains crops through computational approaches: A review	2020	Computers and Electronics in Agriculture	178		105802				1	10.1016/j.compag.2020.105802	https://www.scopus.com/inward/record.uri?eid=2-s2.0-85092103797&doi=10.1016%2fj.compag.2020.105802&partnerID=40&md5=4a2a09ed8d22c5381c36de303b7a2c3f	Department of Computer Science, Arignar Anna Government Arts College, Villupuram, Tamilnadu 605 602, India	Manavalan, R., Department of Computer Science, Arignar Anna Government Arts College, Villupuram, Tamilnadu 605 602, India	Agricultural productivity significantly contributes to every country's economy. The grain plants such as wheat, rice, corn (maize), barley, oats, rye, millet, and sorghum are commonly grown across the world. The pest and various diseases in the grain plants severely affect major production and cause heavy losses in the global economy. Monitoring of health and early diagnosing of diseases in grain…	Classification; Grains; Image processing; Plant disease; Segmentation	Agricultural robots; Automation; Computational methods; Computer aided diagnosis; Disease control; Feature extraction; Image segmentation; Productivity; Agricultural productivity; Automated detection and classification; Classification methods; Computational approach; Image preprocessing; Intelligent techniques; Manual identification; Sustainable agriculture; Grain (agricultural product); agricult…			Elsevier B.V.	01681699		CEAGE		English	Comput. Electron. Agric.	Review	Final		Scopus	2-s2.0-85092103797
Streimikis J., Baležentis T.	57201117295;37062856100;	Agricultural sustainability assessment framework integrating sustainable development goals and interlinked priorities of environmental, climate and agriculture policies	2020	Sustainable Development	28	6		1702	1712		3	10.1002/sd.2118	https://www.scopus.com/inward/record.uri?eid=2-s2.0-85089483414&doi=10.1002%2fsd.2118&partnerID=40&md5=750098fefa7aff91e0fa5e2597a19300	Lithuanian Institute of Agrarian Economics, Vilnius, Lithuania	Streimikis, J., Lithuanian Institute of Agrarian Economics, Vilnius, Lithuania; Baležentis, T., Lithuanian Institute of Agrarian Economics, Vilnius, Lithuania	The agricultural sustainability issues are widely addressed in scientific literature and various reports by international organizations. However, there is lack of harmonized approach in addressing agricultural sustainability issues as different policies are targeting different sustainability issues in agriculture. This article analyses sustainable agriculture development and agriculture sustainab…	climate change; framework; indicators; rural development; sustainable development goals, sustainable agriculture	agricultural policy; alternative agriculture; assessment method; climate change; environmental policy; European Union; rural development; sustainability; Sustainable Development Goal	Baležentis, T.; Lithuanian Institute of Agrarian EconomicsLithuania; email: tomas@laei.lt		John Wiley and Sons Ltd	09680802				English	Sustainable Dev.	Article	Final		Scopus	2-s2.0-85089483414
Byrareddy V., Kouadio L., Kath J., Mushtaq S., Rafiei V., Scobie M., Stone R.	57204451427;55043749800;55387580400;16549989300;57217480407;57203237911;7402456565;	Win-win: Improved irrigation management saves water and increases yield for robusta coffee farms in Vietnam	2020	Agricultural Water Management	241		106350				6	10.1016/j.agwat.2020.106350	https://www.scopus.com/inward/record.uri?eid=2-s2.0-85087275035&doi=10.1016%2fj.agwat.2020.106350&partnerID=40&md5=e5e2703d6d711b0545e1266eda7cd910	Centre for Applied Climate Sciences, University of Southern Queensland, Toowoomba, Queensland 4350, Australia; Centre for Agricultural Engineering, University of Southern Queensland, Toowoomba, Queensland 4350, Australia	Byrareddy, V., Centre for Applied Climate Sciences, University of Southern Queensland, Toowoomba, Queensland 4350, Australia; Kouadio, L., Centre for Applied Climate Sciences, University of Southern Queensland, Toowoomba, Queensland 4350, Australia; Kath, J., Centre for Applied Climate Sciences, University of Southern Queensland, Toowoomba, Queensland 4350, Australia; Mushtaq, S., Centre for Appl…	Robusta coffee is critically important for the economy and farmers of Vietnam, but also requires substantial irrigation leading to dwindling water resources. Developing clear recommendations for improved irrigation water management, while maintaining or increasing yield is therefore a key knowledge need for the coffee industry. We analyse 10-cropping-year data (2008/2009–2017/2018) of 558 farms a…	Climate variability; Coffea canephora; Sustainable agriculture; Water management	Bayesian networks; Forestry; Rain; Water management; Water supply; Climatic conditions; Current levels; Hierarchical bayesian; Irrigation management; Irrigation requirements; Irrigation water management; Irrigation waters; Water - savings; Irrigation; agricultural economics; agricultural land; coffee; irrigation system; quota system; water management; water stress; water use efficiency; yield res…	Byrareddy, V.; Centre for Applied Climate Sciences, Australia; email: vivekananda.mittahallibyrareddy@usq.edu.au		Elsevier B.V.	03783774		AWMAD		English	Agric. Water Manage.	Article	Final	All Open Access, Green	Scopus	2-s2.0-85087275035
Melović B., Cirović D., Backovic-Vulić T., Dudić B., Gubinova K.	55173652500;57204361700;57194458458;57199506472;57219654974;	Attracting green consumers as a basis for creating sustainable marketing strategy on the organic market-relevance for sustainable agriculture business development	2020	Foods	9	11	1552				6	10.3390/foods9111552	https://www.scopus.com/inward/record.uri?eid=2-s2.0-85094577926&doi=10.3390%2ffoods9111552&partnerID=40&md5=98e0c39c58861b8e897479880f126d4c	Faculty of Economics, University of Montenegro, Podgorica, 81000, Montenegro; Faculty of Management, Comenius University in Bratislava, Bratislava, 82005, Slovakia; Faculty of Economics and Engineering Management, University Business Academy, Novi Sad, 21000, Serbia	Melović, B., Faculty of Economics, University of Montenegro, Podgorica, 81000, Montenegro; Cirović, D., Faculty of Economics, University of Montenegro, Podgorica, 81000, Montenegro; Backovic-Vulić, T., Faculty of Economics, University of Montenegro, Podgorica, 81000, Montenegro; Dudić, B., Faculty of Management, Comenius University in Bratislava, Bratislava, 82005, Slovakia, Faculty of Economics …	The aim of this paper was to analyze the main factors that affect green consumers' choice regarding the purchase of organic agriculture products. The data collected through a survey of 559 green consumers were analyzed using explanatory factor analysis, the Relative Importance Index, and logistic regression. The results point out eleven main factors related to the offerings on the organic agricul…	Agriculture business; Food choice; Green consumers; Organic production; Sustainable consumption		Dudić, B.; Faculty of Management, Slovakia; email: branislav.dudic@fm.uniba.sk		MDPI AG	23048158				English	Foods	Article	Final	All Open Access, Gold	Scopus	2-s2.0-85094577926
Demestichas K., Daskalakis E.	15126722600;57189387362;	Data lifecycle management in precision agriculture supported by information and communication technology	2020	Agronomy	10	11	1648				4	10.3390/agronomy10111648	https://www.scopus.com/inward/record.uri?eid=2-s2.0-85094873979&doi=10.3390%2fagronomy10111648&partnerID=40&md5=73b7d53b89041268c95b406cb75cde6a	Institute of Communication and Computer Systems, School of Electrical and Computer Engineering, National Technical University of Athens, Athens, 15773, Greece	Demestichas, K., Institute of Communication and Computer Systems, School of Electrical and Computer Engineering, National Technical University of Athens, Athens, 15773, Greece; Daskalakis, E., Institute of Communication and Computer Systems, School of Electrical and Computer Engineering, National Technical University of Athens, Athens, 15773, Greece	The role of agriculture in environmental degradation and climate change has been at the center of a long-lasting and controversial debate. This situation combined with the expected growth in crop demand and the increasing prices of fertilizers and pesticides has made the need for a more resource-efficient and environmentally sustainable agriculture more evident than ever. Precision agriculture (P…	Artificial intelligence; Big data; Blockchain; Cyber-physical systems; Data analytics; Internet of things; Precision agriculture		Demestichas, K.; Institute of Communication and Computer Systems, Greece; email: cdemest@cn.ntua.gr		MDPI AG	20734395				English	Agronomy	Review	Final	All Open Access, Gold	Scopus	2-s2.0-85094873979
Rosales-Huamani J.A., Breña-Ore J.L., Sespedes-Varkarsel S., De la Cuba L.H., Centeno-Rojas L., Otiniano-Zavala A., Andrade-Choque J., Valverde-Espinoza S., Castillo-Sequera J.L.	57193835793;57195956996;57219672365;57219670966;57219670282;57219665855;57203068045;57219663895;57214835192;	Study to Determine Levels of Cadmium in Cocoa Crops Applied to Inland Areas of Peru: "The Case of the Campo Verde-Honoria Tournavista Corridor"	2020	Agronomy	10	10 October	1576				1	10.3390/agronomy10101576	https://www.scopus.com/inward/record.uri?eid=2-s2.0-85094667838&doi=10.3390%2fagronomy10101576&partnerID=40&md5=a475e6779be2cbda7e89cb50f44d30bc	Multidisciplinary Sensing, Universal Accessibility and Machine Learning Group, National University of Engineering, Lima, 1533, Peru; Department of Computer Science, Higher Polytechnic School, University of Alcala, Alcalá de Henares, 28871, Spain	Rosales-Huamani, J.A., Multidisciplinary Sensing, Universal Accessibility and Machine Learning Group, National University of Engineering, Lima, 1533, Peru; Breña-Ore, J.L., Multidisciplinary Sensing, Universal Accessibility and Machine Learning Group, National University of Engineering, Lima, 1533, Peru; Sespedes-Varkarsel, S., Multidisciplinary Sensing, Universal Accessibility and Machine Learni…	The presence of cadmium (Cd) in cocoa crops is currently a serious problem for farmers and producers in various regions of South America. Because its exports of cocoa and derivatives to European markets are threatened by possible signs of contamination in cocoa beans for export. Territories with a low organic component predated and exploited by illegal logging, burning and the intensity of unsust…	Cadmium; Cocoa beans; Cocoa seed; Heavy metals		Rosales-Huamani, J.A.; Multidisciplinary Sensing, Peru; email: jrosales@uni.edu.pe		MDPI AG	20734395				English	Agronomy	Article	Final	All Open Access, Gold	Scopus	2-s2.0-85094667838
Gołaś M., Sulewski P., Was A., Pogodzińska K., Kłoczko-Gajewska A.	57219201137;55266580600;56112891800;57219200317;57204943643;	On the way to sustainable agriculture—eco-efficiency of polish commercial farms	2020	Agriculture (Switzerland)	10	10	438	1	24		4	10.3390/agriculture10100438	https://www.scopus.com/inward/record.uri?eid=2-s2.0-85091654934&doi=10.3390%2fagriculture10100438&partnerID=40&md5=6115148d27fda99a99452acdc1f59ecf	Institute of Economics and Finances, Warsaw University of Life Sciences-SGGW, Warsaw, 02-787, Poland	Gołaś, M., Institute of Economics and Finances, Warsaw University of Life Sciences-SGGW, Warsaw, 02-787, Poland; Sulewski, P., Institute of Economics and Finances, Warsaw University of Life Sciences-SGGW, Warsaw, 02-787, Poland; Was, A., Institute of Economics and Finances, Warsaw University of Life Sciences-SGGW, Warsaw, 02-787, Poland; Pogodzińska, K., Institute of Economics and Finances, Warsa…	The negative impact of agriculture on the natural environment is not a new issue. One of the ideas to overcome this problem is the eco-efficiency concept, analyzing the agricultural output in relation, not only to traditional inputs, but to the environmental impact, as well. This paper aims at calculating the eco-efficiency of Polish commercial farms, based on a representative sample of 601 farms…	Eco-efficiency; GHG emissions; Nutrient surplus; Sustainable agriculture		Sulewski, P.; Institute of Economics and Finances, Poland; email: piotr_sulewski@sggw.edu.pl		MDPI AG	20770472				English	Agric.	Article	Final	All Open Access, Gold	Scopus	2-s2.0-85091654934
Meena M., Swapnil P., Divyanshu K., Kumar S., Harish, Tripathi Y.N., Zehra A., Marwal A., Upadhyay R.S.	55996849900;56897161200;57212133578;57203774901;24280457300;57215598042;55996235400;51161538000;7102490122;	PGPR-mediated induction of systemic resistance and physiochemical alterations in plants against the pathogens: Current perspectives	2020	Journal of Basic Microbiology	60	10		828	861		13	10.1002/jobm.202000370	https://www.scopus.com/inward/record.uri?eid=2-s2.0-85089473615&doi=10.1002%2fjobm.202000370&partnerID=40&md5=8183288dde7e824ac86ec01d06aaa679	Laboratory of Phytopathology and Microbial Biotechnology, Department of Botany, Mohanlal Sukhadia University, Udaipur, Rajasthan, India; Centre of Advanced Study in Botany, Institute of Science, Banaras Hindu University, Varanasi, India; Department of Botany, Acharya Narendra Dev College, University of Delhi, New Delhi, India; Plant Biotechnology Laboratory, Department of Botany, Mohanlal Sukhadi…	Meena, M., Laboratory of Phytopathology and Microbial Biotechnology, Department of Botany, Mohanlal Sukhadia University, Udaipur, Rajasthan, India, Centre of Advanced Study in Botany, Institute of Science, Banaras Hindu University, Varanasi, India; Swapnil, P., Centre of Advanced Study in Botany, Institute of Science, Banaras Hindu University, Varanasi, India, Department of Botany, Acharya Narend…	Plant growth-promoting rhizobacteria (PGPR) are diverse groups of plant-associated microorganisms, which can reduce the severity or incidence of disease during antagonism among bacteria and soil-borne pathogens, as well as by influencing a systemic resistance to elicit defense response in host plants. An amalgamation of various strains of PGPR has improved the efficacy by enhancing the systemic r…	ACC-deaminase; biocontrol; fertilizers; germination; plant defense; plant growth-promoting rhizobacteria; reactive oxygen species	agricultural inoculation; bacterial phenomena and functions; bacterium; chemistry; classification; crop; disease resistance; genetics; growth, development and aging; immunology; metabolism; microbiology; plant; plant development; plant physiology; soil; Agricultural Inoculants; Bacteria; Bacterial Physiological Phenomena; Crops, Agricultural; Disease Resistance; Plant Development; Plant Physiolog…	Meena, M.; Laboratory of Phytopathology and Microbial Biotechnology, India; email: mukeshmeenamlsu@gmail.com Meena, M.; Centre of Advanced Study in Botany, India; email: mukeshmeenamlsu@gmail.com		Wiley-VCH Verlag	0233111X		JBMIE	32815221	English	J. Basic Microbiol.	Review	Final		Scopus	2-s2.0-85089473615
de Oliveira e Lucas P., Alves M.A., de Lima e Silva P.C., Guimarães F.G.	57208918935;57210123593;57218551660;7005645510;	Reference evapotranspiration time series forecasting with ensemble of convolutional neural networks	2020	Computers and Electronics in Agriculture	177		105700				6	10.1016/j.compag.2020.105700	https://www.scopus.com/inward/record.uri?eid=2-s2.0-85089467316&doi=10.1016%2fj.compag.2020.105700&partnerID=40&md5=50dec4aa337a3c1276566c2842eabf33	Instituto Federal do Norte de Minas Gerais, IFNMG, Brazil; Machine Intelligence and Data Science (MINDS) Laboratory, Brazil; Universidade Federal de Minas Gerais, UFMG, Brazil	de Oliveira e Lucas, P., Instituto Federal do Norte de Minas Gerais, IFNMG, Brazil, Machine Intelligence and Data Science (MINDS) Laboratory, Brazil; Alves, M.A., Machine Intelligence and Data Science (MINDS) Laboratory, Brazil, Universidade Federal de Minas Gerais, UFMG, Brazil; de Lima e Silva, P.C., Instituto Federal do Norte de Minas Gerais, IFNMG, Brazil, Machine Intelligence and Data Scienc…	The population growth and climate change are making the agricultural sector to seek more accurate and efficient approaches to ensure an adequate and regular supply of food for society with less water consumption. Irrigation management, an essential practice for the development of sustainable agriculture, seeks, through the forecast of Reference Evapotranspiration (ETo), to know in advance the wat…	Convolutional neural networks; Ensemble learning; Reference evapotranspiration; Time series prediction	Agricultural robots; Climate change; Convolution; Crops; Deep learning; Distributed database systems; Evapotranspiration; Forecasting; Irrigation; Population statistics; Probability distributions; Time series; Water supply; Computational costs; Different structure; Irrigation management; Planning and controlling; Probabilistic forecasts; Reference evapotranspiration; Sustainable agriculture; Time…	Guimarães, F.G.; Machine Intelligence and Data Science (MINDS) LaboratoryBrazil; email: fredericoguimaraes@ufmg.br		Elsevier B.V.	01681699		CEAGE		English	Comput. Electron. Agric.	Article	Final		Scopus	2-s2.0-85089467316
Roshanianfard A., Noguchi N., Okamoto H., Ishii K.	57189261894;55226492400;57199967955;15727645400;	A review of autonomous agricultural vehicles (The experience of Hokkaido University)	2020	Journal of Terramechanics	91			155	183		4	10.1016/j.jterra.2020.06.006	https://www.scopus.com/inward/record.uri?eid=2-s2.0-85088381751&doi=10.1016%2fj.jterra.2020.06.006&partnerID=40&md5=148317d57243b43f17a050f7f6b08883	Department of Biosystems Engineering, Faculty of Agriculture and Natural Resources, University of Mohaghegh Ardabili, Daneshghah Street, Ardabil, Iran; Laboratory of Vehicle Robotics, Graduate School of Agriculture, Hokkaido University, Kita-9, Nishi-9, Kita-ku, Sapporo, 060-8589, Japan; Research Faculty of Agriculture, Hokkaido University, Kita-9, Kita-ku, Sapporo, Hokkaido 060-8589, Japan	Roshanianfard, A., Department of Biosystems Engineering, Faculty of Agriculture and Natural Resources, University of Mohaghegh Ardabili, Daneshghah Street, Ardabil, Iran; Noguchi, N., Laboratory of Vehicle Robotics, Graduate School of Agriculture, Hokkaido University, Kita-9, Nishi-9, Kita-ku, Sapporo, 060-8589, Japan; Okamoto, H., Laboratory of Vehicle Robotics, Graduate School of Agriculture, H…	Robotic farming will play an undeniably significant role in future sustainable agriculture. Autonomous agricultural vehicles for arable crops and their components are reviewed herein, and their differing possible components, advantages and disadvantages are discussed. The autonomous agricultural vehicles are qualified from technical points of view, including each vehicle's hardware unit (platform…	Agricultural robot; Artificial intelligence; Autonomous vehicle; Digital farming; Precision farming; Smart farming	Agricultural robots; Autonomous vehicles; Autonomous agricultural vehicles; Component selection; Development process; Hokkaido University; Performance indicators; Physical environments; Platform development; Sustainable agriculture; Agriculture	Roshanianfard, A.; Assistant Professor of Biosystem Engineering, email: alirf@uma.ac.ir		Elsevier Ltd	00224898		JTRMA		English	J Terramech	Review	Final		Scopus	2-s2.0-85088381751
Tercan E., Dereli M.A.	57188748562;57220323077;	Development of a land suitability model for citrus cultivation using GIS and multi-criteria assessment techniques in Antalya province of Turkey	2020	Ecological Indicators	117		106549				10	10.1016/j.ecolind.2020.106549	https://www.scopus.com/inward/record.uri?eid=2-s2.0-85085517074&doi=10.1016%2fj.ecolind.2020.106549&partnerID=40&md5=85e660777dad54fe0ee3cfea9ab92fe6	General Directorate of Highways, 13th Region, Department of Survey, Project and Environment, Antalya, 07090, Turkey; Giresun University, Faculty of Engineering, Department of Geomatics Engineering, Giresun, 28200, Turkey	Tercan, E., General Directorate of Highways, 13th Region, Department of Survey, Project and Environment, Antalya, 07090, Turkey; Dereli, M.A., Giresun University, Faculty of Engineering, Department of Geomatics Engineering, Giresun, 28200, Turkey	Location selection for citrus orchards is an important topic in terms of sustainable agriculture policies, agricultural planning, and community. This study presents a model to evaluate land suitability for cultivation of citrus in Antalya Province of Turkey. The aim of this study is to provide a Geographical Information System-Multi Criteria Evaluation based spatial decision support system, takin…	Analytic hierarchy process; Citrus; GIS; Land suitability assessment; Spatial analysis; Sustainable agriculture	Agricultural robots; Artificial intelligence; Coastal zones; Decision support systems; Geographic information systems; Information systems; Information use; Inverse problems; Land use; Maps; Orchards; Agricultural planning; Inverse distance weighting; Meteorological parameters; Multi-criteria assessment; Multi-criteria evaluation; Spatial decision support systems; Sustainable agriculture; Weights…	Tercan, E.; General Directorate of Highways, Turkey; email: etercan87@gmail.com		Elsevier B.V.	1470160X				English	Ecol. Indic.	Article	Final	All Open Access, Hybrid Gold	Scopus	2-s2.0-85085517074
Jiang L., Bonkowski M., Luo L., Kardol P., Zhang Y., Chen X., Li D., Xiao Z., Hu F., Liu M.	56580815400;6603829003;57200528332;9941058700;57207475675;55739075100;57207159353;57188977225;7202526324;56384587400;	Combined addition of chemical and organic amendments enhances plant resistance to aboveground herbivores through increasing microbial abundance and diversity	2020	Biology and Fertility of Soils	56	7		1007	1022		3	10.1007/s00374-020-01473-w	https://www.scopus.com/inward/record.uri?eid=2-s2.0-85085476654&doi=10.1007%2fs00374-020-01473-w&partnerID=40&md5=2b7af43e9dcb8f3b5da5c543759cc71a	Soil Ecology Lab, College of Resources and Environmental Sciences, Nanjing Agricultural University, Nanjing, 210095, China; Jiangsu Collaborative Innovation Center for Solid Organic Waste Resource Utilization & Jiangsu Key Laboratory for Solid Organic Waste Utilization, Nanjing, 210095, China; Cluster of Excellence on Plant Sciences (CEPLAS), Terrestrial Ecology, Institute of Zoology, University …	Jiang, L., Soil Ecology Lab, College of Resources and Environmental Sciences, Nanjing Agricultural University, Nanjing, 210095, China, Jiangsu Collaborative Innovation Center for Solid Organic Waste Resource Utilization & Jiangsu Key Laboratory for Solid Organic Waste Utilization, Nanjing, 210095, China; Bonkowski, M., Cluster of Excellence on Plant Sciences (CEPLAS), Terrestrial Ecology, Institu…	Two greenhouse experiments using soils from long-term field plots were carried out to test whether and how soil factors modulated by organic amendments feed back to rice plant growth and defense against an aboveground herbivore, the planthopper Nilaparvata lugens. Using factorial combinations of sterilized soil and soil inocula obtained from chemically amended plots (i.e., control treatment) or c…	Above- and belowground; Herbivore; Organic amendment; Plant defense; Soil biodiversity; Sustainable agriculture	abundance; growth; herbivore; microbial activity; soil amendment; soil biota; soil microorganism; soil property; species diversity; Archaeorrhyncha; Nilaparvata lugens	Liu, M.; Jiangsu Collaborative Innovation Center for Solid Organic Waste Resource Utilization & Jiangsu Key Laboratory for Solid Organic Waste UtilizationChina; email: liumq@njau.edu.cn		Springer	01782762		BFSOE		English	Biol. Fertil. Soils	Article	Final		Scopus	2-s2.0-85085476654
Chen J., Ding T., Li M., Wang H.	35331860600;57210798684;57191079045;55689014400;	Multi-objective optimization of a regional water–energy–food system considering environmental constraints: A case study of inner Mongolia, China	2020	International Journal of Environmental Research and Public Health	17	18	6834	1	22		3	10.3390/ijerph17186834	https://www.scopus.com/inward/record.uri?eid=2-s2.0-85091064256&doi=10.3390%2fijerph17186834&partnerID=40&md5=ec819c2931b3961fac17b4633a3a35a9	Business School, Hohai University, Nanjing, 211100, China; Yangtze Institute for Conservation and Development, Hohai University, Nanjing, 210098, China; Research Institute of Jiangsu Yangtze River Conservation and High-Quality Development, Nanjing, 210098, China; CSIRO Data61, Australian Resources Research Centre, Kensington, WA 6151, Australia; State Key Laboratory of Hydrology-Water Resources a…	Chen, J., Business School, Hohai University, Nanjing, 211100, China, Yangtze Institute for Conservation and Development, Hohai University, Nanjing, 210098, China, Research Institute of Jiangsu Yangtze River Conservation and High-Quality Development, Nanjing, 210098, China; Ding, T., Business School, Hohai University, Nanjing, 211100, China; Li, M., CSIRO Data61, Australian Resources Research Cent…	Water, energy, and food, as the basic material resources of human production and life, play a prominent role in social and economic development. As the imbalance between the supply and demand of water, energy, and food increases, a highly sensitive and fragile relationship gradually forms among water, energy, and food. In this paper, Inner Mongolia in China is selected as a research area. Firstly…	Environmental constraints; Inner Mongolia; Multi-objective programming model; Water–energy–food system	food industry; food production; gas production; genetic algorithm; natural gas; optimization; sustainable development; water use; air pollution control; Article; coal power; energy cost; energy resource; environmental economics; environmental protection; food industry; gas turbine power; genetic algorithm; maize; Mongolia; multiobjective optimization; sewage treatment; socioeconomics; sustainable…	Chen, J.; Business School, China; email: chenjunfei@hhu.edu.cn Chen, J.; Yangtze Institute for Conservation and Development, China; email: chenjunfei@hhu.edu.cn Chen, J.; Research Institute of Jiangsu Yangtze River Conservation and High-Quality DevelopmentChina; email: chenjunfei@hhu.edu.cn		MDPI AG	16617827			32962111	English	Int. J. Environ. Res. Public Health	Article	Final	All Open Access, Gold, Green	Scopus	2-s2.0-85091064256
Mehta C.R., Chandel N.S., Rajwade Y.A.	7006229019;56526519500;56380547100;	Smart farm mechanization for sustainable indian agriculture	2020	AMA, Agricultural Mechanization in Asia, Africa and Latin America	51	4		99	105+95				https://www.scopus.com/inward/record.uri?eid=2-s2.0-85104573955&partnerID=40&md5=312574e1636a4c63272a6e202f4b59e9	ICAR-Central Institute of Agricultural Engineering, Bhopal, Madhya Pradesh, 462038, India	Mehta, C.R., ICAR-Central Institute of Agricultural Engineering, Bhopal, Madhya Pradesh, 462038, India; Chandel, N.S., ICAR-Central Institute of Agricultural Engineering, Bhopal, Madhya Pradesh, 462038, India; Rajwade, Y.A., ICAR-Central Institute of Agricultural Engineering, Bhopal, Madhya Pradesh, 462038, India	Indian agriculture is undergoing transformation due to technological revolution, sprawling urbanization, modern cultivation techniques, and climate change. These changes offer unique challenges and opportunities to transform agriculture to smart, more productive, economically remunerative, socially equitable and environmentally sustainable through adoption of smart mechanization technologies. In …	Agricultural mechanization; Artificial intelligence; Digital agriculture; Mobile app; Precision agriculture	Agricultural machinery; Agricultural robots; Artificial intelligence; Climate change; Internet of things; Mechanization; Seed; Farm mechanization; Internet of Things (IOT); Mobile applications; Precision irrigation; Smart agricultures; Sustainable agriculture; Technological revolution; Water and energies; Cultivation			Farm Machinery Industrial Research Corp.	00845841		AMAAD		English	AMA Agric. Mech. Asia Afr. Lat. Am.	Article	Final		Scopus	2-s2.0-85104573955
Kartal S., Choudhary S., Stočes M., Šimek P., Vokoun T., Novák V.	55216323900;55656798900;55273566500;55600522600;57222323494;57214473523;	Segmentation of Bean-Plants Using Clustering Algorithms	2020	Agris On-line Papers in Economics and Informatics	12	3		36	43		3	10.7160/aol.2020.120304	https://www.scopus.com/inward/record.uri?eid=2-s2.0-85102272199&doi=10.7160%2faol.2020.120304&partnerID=40&md5=0fdf6610a7d0aabc6152e11d60179c40	Department of Information Technologies, Faculty of Economics and Management, Czech University of Life Sciences in Prague, Czech Republic; International Crops Research Institute for Semi-arid Tropics (ICRISAT), Patancheru, India	Kartal, S., Department of Information Technologies, Faculty of Economics and Management, Czech University of Life Sciences in Prague, Czech Republic; Choudhary, S., International Crops Research Institute for Semi-arid Tropics (ICRISAT), Patancheru, India; Stočes, M., Department of Information Technologies, Faculty of Economics and Management, Czech University of Life Sciences in Prague, Czech Rep…	In recent years laser scanning platforms have been proven to be a helpful tool for plants traits analysing in agricultural applications. Three-dimensional high throughput plant scanning platforms provide an opportunity to measure phenotypic traits which can be highly useful to plant breeders. But the measurement of phenotypic traits is still carried out with labor-intensive manual observations. T…	Clustering; point cloud; segmentation; sustainable agriculture	algorithm; alternative agriculture; cluster analysis; computer vision; crop plant; Gaussian method; hierarchical system; phenotype; segmentation	Kartal, S.; Department of Information Technologies, Czech Republic; email: kartal@pef.czu.cz		Faculty of Economics and Management	18041930				English	Agris On-line Pap. Econ. Inf.	Article	Final	All Open Access, Bronze, Green	Scopus	2-s2.0-85102272199
Abdel-Fattah M.K., Abd-Elmabod S.K., Aldosari A.A., Elrys A.S., Mohamed E.S.	56576077000;36781947600;36551903100;57200033480;55418870300;	Multivariate analysis for assessing irrigation water quality: A case study of the Bahr Mouise Canal, Eastern Nile Delta	2020	Water (Switzerland)	12	9	2537				4	10.3390/w12092537	https://www.scopus.com/inward/record.uri?eid=2-s2.0-85090967617&doi=10.3390%2fw12092537&partnerID=40&md5=63508d425498fd70a521473850cae318	Soil Science Department, Faculty of Agriculture, Zagazig University, Zagazig44519, Egypt; Soils and Water Use Department, Agricultural and Biological Research Division, National Research Centre, Cairo1262, Egypt; MED Soil Research Group, Department of Crystallography, Mineralogy and Agricultural Chemistry, Seville University, Seville, 41012, Spain; Geography Department, King Saud University, Riya…	Abdel-Fattah, M.K., Soil Science Department, Faculty of Agriculture, Zagazig University, Zagazig44519, Egypt; Abd-Elmabod, S.K., Soils and Water Use Department, Agricultural and Biological Research Division, National Research Centre, Cairo1262, Egypt, MED Soil Research Group, Department of Crystallography, Mineralogy and Agricultural Chemistry, Seville University, Seville, 41012, Spain; Aldosari,…	Water scarcity and suitable irrigation water management in arid regions represent tangible challenges for sustainable agriculture. The current study aimed to apply multivariate analysis and to develop a simplified water quality assessment using principal component analysis (PCA) and the agglomerative hierarchical clustering (AHC) technique to assess the water quality of the Bahr Mouise canal in E…	Arid region; IWQI; Land use; PCA; Water quality criteria	Agricultural robots; Alkalinity; Arid regions; Chemical analysis; Decision making; Hierarchical clustering; Hydraulic structures; Irrigation; Land use; Multivariant analysis; pH; Soil conservation; Water management; Water quality; Agglomerative hierarchical clustering; Electrical conductivity; Irrigation water management; Irrigation water quality; Normalized difference vegetation index; Supervise…	Abd-Elmabod, S.K.; Soils and Water Use Department, Cairo, Egypt; email: sk.abd-elmabod@nrc.sci.eg Mohamed, E.S.; National Authority for Remote Sensing and Space SciencesEgypt; email: elsayed.salama@narss.sci.eg		MDPI AG	20734441				English	Water	Article	Final	All Open Access, Gold	Scopus	2-s2.0-85090967617
Hayat N., Al Mamun A., Nasir N.A.M., Selvachandran G., Nawi N.B.C., Gai Q.S.	57209311348;36782596500;57193955201;55338597300;57194589128;57218863818;	Predicting sustainable farm performance-Using hybrid structural equation modelling with an artificial neural network approach	2020	Land	9	9	289					10.3390/LAND9090289	https://www.scopus.com/inward/record.uri?eid=2-s2.0-85090500907&doi=10.3390%2fLAND9090289&partnerID=40&md5=3f2a9b7f445336f07a105cb18713507a	Faculty of Entrepreneurship and Business, Universiti Malaysia Kelantan, Pengkalan Chepa, Kota Bharu, 16100, Malaysia; Faculty of Business and Management, UCSI University, Cheras, Kuala Lumpur, 56000, Malaysia	Hayat, N., Faculty of Entrepreneurship and Business, Universiti Malaysia Kelantan, Pengkalan Chepa, Kota Bharu, 16100, Malaysia; Al Mamun, A., Faculty of Business and Management, UCSI University, Cheras, Kuala Lumpur, 56000, Malaysia; Nasir, N.A.M., Faculty of Entrepreneurship and Business, Universiti Malaysia Kelantan, Pengkalan Chepa, Kota Bharu, 16100, Malaysia; Selvachandran, G., Faculty of B…	The adoption of innovative technology has always been a complex issue. The agriculture sectors of developing countries are following unsustainable farming policies. The currently adopted intensive farming practices need to replace with conservative agriculture practices (CAPs). However, the adoption of CAPs has remained low since its emergence and reports have suggested that the use of CAPs is sc…	Conservative agriculture practices; Environmental performance; Financial performance; Sustainable farm performance; Yield performance		Al Mamun, A.; Faculty of Business and Management, Malaysia; email: abdullaham@ucsiuniversity.edu.my		MDPI AG	2073445X				English	Land	Article	Final	All Open Access, Gold	Scopus	2-s2.0-85090500907
Zeynoddin M., Ebtehaj I., Bonakdari H.	57201478832;55826666000;23388736200;	Development of a linear based stochastic model for daily soil temperature prediction: One step forward to sustainable agriculture	2020	Computers and Electronics in Agriculture	176		105636				4	10.1016/j.compag.2020.105636	https://www.scopus.com/inward/record.uri?eid=2-s2.0-85088636947&doi=10.1016%2fj.compag.2020.105636&partnerID=40&md5=2bcaf041274c472580b9a85c1e8e8c8c	Department of Soils and Agri‐Food Engineering, Université Laval, Québec, G1V0A6, Canada	Zeynoddin, M., Department of Soils and Agri‐Food Engineering, Université Laval, Québec, G1V0A6, Canada; Ebtehaj, I., Department of Soils and Agri‐Food Engineering, Université Laval, Québec, G1V0A6, Canada; Bonakdari, H., Department of Soils and Agri‐Food Engineering, Université Laval, Québec, G1V0A6, Canada	Many variables in our environment are impacted by alternations in soil temperature (Tsoc). Fluctuations in Tsoc alter gas absorption and emission capacity of the soil, which mutually influence climate changes. Hence, providing viable methodologies of modeling Tsoc is of great importance. Since thorough investigations of time series structure are mostly neglected, and appropriate pre-processing me…	Holt-winters; Preprocessing; Soil; Stochastic; Sustainable development; Water Resource Management	Agriculture; Climate change; Forecasting; Gas absorption; Learning systems; Soils; Spectrum analysis; Stochastic systems; Temperature; Time series analysis; Absorption and emissions; Climatological conditions; Exponential smoothing; Extreme learning machine; Pre-processing method; Stochastic techniques; Sustainable agriculture; Time series forecasting; Stochastic models; absorption; agricultural …	Bonakdari, H.		Elsevier B.V.	01681699		CEAGE		English	Comput. Electron. Agric.	Article	Final		Scopus	2-s2.0-85088636947
Kaplan I., Bokulich N.A., Caporaso J.G., Enders L.S., Ghanem W., Ingerslew K.S.	8502404200;55053326800;9235986500;36025113400;57214602838;57189923136;	Phylogenetic farming: Can evolutionary history predict crop rotation via the soil microbiome?	2020	Evolutionary Applications	13	8		1984	1999		5	10.1111/eva.12956	https://www.scopus.com/inward/record.uri?eid=2-s2.0-85083743833&doi=10.1111%2feva.12956&partnerID=40&md5=159277a8bc607e9692dd736fad54daa3	Department of Entomology, Purdue University, West Lafayette, IN, United States; Center for Applied Microbiome Science, The Pathogen and Microbiome Institute, Northern Arizona University, Flagstaff, AZ, United States; Department of Biological Sciences, Northern Arizona University, Flagstaff, AZ, United States	Kaplan, I., Department of Entomology, Purdue University, West Lafayette, IN, United States; Bokulich, N.A., Center for Applied Microbiome Science, The Pathogen and Microbiome Institute, Northern Arizona University, Flagstaff, AZ, United States, Department of Biological Sciences, Northern Arizona University, Flagstaff, AZ, United States; Caporaso, J.G., Center for Applied Microbiome Science, The P…	Agriculture has long employed phylogenetic rules whereby farmers are encouraged to rotate taxonomically unrelated plants in shared soil. Although this forms a central tenet of sustainable agriculture, strangely, this on-farm “rule of thumb” has never been rigorously tested in a scientific framework. To experimentally evaluate the relationship between phylogenetic distance and crop performance, we…	crop rotation; phylogeny; plant–soil feedback; species relatedness; tomato		Kaplan, I.; Department of Entomology, United States; email: ikaplan@purdue.edu		Wiley-Blackwell	17524563				English	Evol. Appl.	Article	Final	All Open Access, Gold, Green	Scopus	2-s2.0-85083743833
Amini S., Rohani A., Aghkhani M.H., Abbaspour-Fard M.H., Asgharipour M.R.	57200841326;36969406900;56103895500;6507348518;36145889200;	Assessment of land suitability and agricultural production sustainability using a combined approach (Fuzzy-AHP-GIS): A case study of Mazandaran province, Iran	2020	Information Processing in Agriculture	7	3		384	402		9	10.1016/j.inpa.2019.10.001	https://www.scopus.com/inward/record.uri?eid=2-s2.0-85073722652&doi=10.1016%2fj.inpa.2019.10.001&partnerID=40&md5=dc5bbd2a5cdf4e4fbc7485735da914e6	Department of Biosystems Engineering, Faculty of Agriculture, Ferdowsi University of Mashhad, Iran; Unit of Agroecology, Department of Agronomy, Faculty of Agriculture, University of Zabol, Zabol, Iran	Amini, S., Department of Biosystems Engineering, Faculty of Agriculture, Ferdowsi University of Mashhad, Iran; Rohani, A., Department of Biosystems Engineering, Faculty of Agriculture, Ferdowsi University of Mashhad, Iran; Aghkhani, M.H., Department of Biosystems Engineering, Faculty of Agriculture, Ferdowsi University of Mashhad, Iran; Abbaspour-Fard, M.H., Department of Biosystems Engineering, …	This research was conducted to evaluate the sustainability of rice production using fuzzy logic in Mazandaran province, Iran. The untapped use of modern agricultural technology, such as agricultural machinery, has become a global dilemma, which has forced governments and environmentalists to take a serious stand against the dangers of massive non-standard agricultural practices in the environment…	AHP; Environmental management; Fuzzy logics; GIS; Rice; Sustainable agriculture	Cultivation; Economics; Environmental management; Fuzzy logic; Geographic information systems; Hierarchical systems; Surveys; Agricultural practices; Agricultural productions; Agricultural technologies; Climate characteristics; Mazandaran provinces; Rice; Sustainability index; Sustainable agriculture; Sustainable development; agricultural land; alternative agriculture; analytical hierarchy proces…	Rohani, A.; Department of Biosystems Engineering, Iran; email: arohani@um.ac.ir		China Agricultural University	22143173				English	Inf. Process. Agric.	Article	Final	All Open Access, Gold	Scopus	2-s2.0-85073722652
Darzi-Naftchali A., Bagherian-Jelodar M., Mashhadi-Kholerdi F., Abdi-Moftikolaei M.	55855862900;57216758512;57216757561;57216764933;	Assessing socio-environmental sustainability at the level of irrigation and drainage network	2020	Science of the Total Environment	731		138927				1	10.1016/j.scitotenv.2020.138927	https://www.scopus.com/inward/record.uri?eid=2-s2.0-85084522103&doi=10.1016%2fj.scitotenv.2020.138927&partnerID=40&md5=39aa68c89c4c6442e4cedd0ed5aa62f0	Water Engineering Department, Sari Agricultural Sciences and Natural Resources University, Sari, Iran; Department of Social Sciences, Payame Noor University, Tehran, Iran	Darzi-Naftchali, A., Water Engineering Department, Sari Agricultural Sciences and Natural Resources University, Sari, Iran; Bagherian-Jelodar, M., Department of Social Sciences, Payame Noor University, Tehran, Iran; Mashhadi-Kholerdi, F., Water Engineering Department, Sari Agricultural Sciences and Natural Resources University, Sari, Iran; Abdi-Moftikolaei, M., Water Engineering Department, Sari …	Assessing pre- vs. post environmental and social effects of present irrigation projects is vital to provide sustainable socio-environmental roadmaps for the upcoming similar development projects. Such sustainability was assessed for the first time in the present study at a 20- year old irrigation and drainage network (TIDN) area in the north of Iran covering about 70 thousands ha. A 32- year peri…	Agricultural development; Crop yield; Groundwater depletion; Stakeholders; Water quality	Agricultural robots; Catchments; Chlorine compounds; Crops; Cultivation; Drainage; Groundwater; Inverse problems; Irrigation; Maps; Sodium bicarbonate; Surveys; Water quality; Agricultural intensification; Comprehensive analysis; Cross-sectional surveys; Electrical conductivity; Environmental sustainability; Groundwater table depth; Inverse distance weighting method; Rice (Oryza sativa L.); Susta…	Darzi-Naftchali, A.; Water Engineering Department, Iran; email: adarzi@sanru.ac.ir		Elsevier B.V.	00489697		STEVA	32434097	English	Sci. Total Environ.	Article	Final		Scopus	2-s2.0-85084522103
Hou D., Bolan N.S., Tsang D.C.W., Kirkham M.B., O'Connor D.	55061025600;57225821200;12760921200;24762688500;7401496996;	Sustainable soil use and management: An interdisciplinary and systematic approach	2020	Science of the Total Environment	729		138961				38	10.1016/j.scitotenv.2020.138961	https://www.scopus.com/inward/record.uri?eid=2-s2.0-85083737601&doi=10.1016%2fj.scitotenv.2020.138961&partnerID=40&md5=e803f335d86fa8263ac1dcc49453618d	School of Environment, Tsinghua University, Beijing, 100084, China; Global Centre for Environmental Remediation, The University of Newcastle, Callaghan, NSW 2308, Australia; Department of Civil and Environmental Engineering, The Hong Kong Polytechnic University, Hung Hom, Kowloon, Hong Kong; Department of Agronomy, Throckmorton Plant Sciences Center, Kansas State University, Manhattan, KS, United…	Hou, D., School of Environment, Tsinghua University, Beijing, 100084, China; Bolan, N.S., Global Centre for Environmental Remediation, The University of Newcastle, Callaghan, NSW 2308, Australia; Tsang, D.C.W., Department of Civil and Environmental Engineering, The Hong Kong Polytechnic University, Hung Hom, Kowloon, Hong Kong; Kirkham, M.B., Department of Agronomy, Throckmorton Plant Sciences Ce…	Soil is a key component of Earth's critical zone. It provides essential services for agricultural production, plant growth, animal habitation, biodiversity, carbon sequestration and environmental quality, which are crucial for achieving the United Nations' Sustainable Development Goals (SDGs). However, soil degradation has occurred in many places throughout the world due to factors such as soil p…	Soil health; Soil pollution; Soil science; Sustainable agriculture; Sustainable development goals	Agricultural robots; Agronomy; Biodiversity; Climate change; Data acquisition; Forestry; Greenhouse gases; Health; Information management; Learning systems; Organic carbon; Soil pollution; Sustainable development; Agricultural productions; Carbon sequestration; Environmental quality; Inter-disciplinary linkages; Inter-disciplinary studies; Management strategies; Scientific knowledge; Sustainable …	Hou, D.; School of Environment, China; email: houdeyi@tsinghua.edu.cn		Elsevier B.V.	00489697		STEVA	32353725	English	Sci. Total Environ.	Review	Final	All Open Access, Bronze, Green	Scopus	2-s2.0-85083737601
Foley D.J., Thenkabail P.S., Aneece I.P., Teluguntla P.G., Oliphant A.J.	57210828357;57203279842;57192312900;55135808700;56539588700;	A meta-analysis of global crop water productivity of three leading world crops (wheat, corn, and rice) in the irrigated areas over three decades	2020	International Journal of Digital Earth	13	8		939	975		3	10.1080/17538947.2019.1651912	https://www.scopus.com/inward/record.uri?eid=2-s2.0-85071647372&doi=10.1080%2f17538947.2019.1651912&partnerID=40&md5=2bc707e8d0b2bcbb1e81728b7f9c4d36	Western Geographic Science Center, United States Geological Survey, Flagstaff, AZ, United States; Bay Area Environmental Research Institute (BAERI), NASA Research Park, Moffett Field, CA, United States	Foley, D.J., Western Geographic Science Center, United States Geological Survey, Flagstaff, AZ, United States; Thenkabail, P.S., Western Geographic Science Center, United States Geological Survey, Flagstaff, AZ, United States; Aneece, I.P., Western Geographic Science Center, United States Geological Survey, Flagstaff, AZ, United States; Teluguntla, P.G., Western Geographic Science Center, United …	The overarching goal of this study was to perform a comprehensive meta-analysis of irrigated agricultural Crop Water Productivity (CWP) of the world’s three leading crops: wheat, corn, and rice based on three decades of remote sensing and non-remote sensing-based studies. Overall, CWP data from 148 crop growing study sites (60 wheat, 43 corn, and 45 rice) spread across the world were gathered fro…	corn; Crop water productivity; food and water security; rice; sustainable agriculture; water use/water savings; wheat		Foley, D.J.; Western Geographic Science Center, 2255 N. Gemini Rd, United States; email: dfoley@usgs.gov Thenkabail, P.S.; Western Geographic Science Center, 2255 N. Gemini Rd, United States; email: pthenkabail@usgs.gov		Taylor and Francis Ltd.	17538947				English	Int. J. Digit. Earth	Article	Final	All Open Access, Bronze	Scopus	2-s2.0-85071647372
Amini S., Rohani A., Aghkhani M.H., Abbaspour-Fard M.H., Asgharipour M.R.	57200841326;36969406900;56103895500;6507348518;36145889200;	Sustainability assessment of rice production systems in Mazandaran Province, Iran with emergy analysis and fuzzy logic	2020	Sustainable Energy Technologies and Assessments	40		100744				5	10.1016/j.seta.2020.100744	https://www.scopus.com/inward/record.uri?eid=2-s2.0-85085564009&doi=10.1016%2fj.seta.2020.100744&partnerID=40&md5=3b46dee5f1b2c447681b71592a972b36	Department of Biosystems Engineering, Faculty of Agriculture, Ferdowsi University of Mashhad, Iran; Unit of Agroecology, Department of Agronomy, Faculty of Agriculture, University of Zabol, Zabol, Iran	Amini, S., Department of Biosystems Engineering, Faculty of Agriculture, Ferdowsi University of Mashhad, Iran; Rohani, A., Department of Biosystems Engineering, Faculty of Agriculture, Ferdowsi University of Mashhad, Iran; Aghkhani, M.H., Department of Biosystems Engineering, Faculty of Agriculture, Ferdowsi University of Mashhad, Iran; Abbaspour-Fard, M.H., Department of Biosystems Engineering, …	The analysis of energy consumption patterns in agriculture is vital because of the concern for natural resources and the adverse effects of the misuse of various energy resources on human and environmental health. The present research is an attempt on the ecological sustainability assessment of rice production in Mazandaran Province, Iran, using the emergy analysis approach and fuzzy logic. Two a…	Emergy synthesis; Environmental management; Fuzzy logic; Input–output analysis; Sustainable agriculture	Agricultural robots; Agriculture; Chemical analysis; Computer circuits; Economics; Energy efficiency; Energy resources; Energy utilization; Fuzzy logic; Potassium fertilizers; Agricultural factors; Ecological sustainability; Environmental Loading Ratio; Environmental resources; Environmental sustainability; Mazandaran provinces; Rice production systems; Sustainability assessment; Sustainable deve…	Rohani, A.; Department of Biosystems Engineering, Iran; email: arohani@um.ac.ir		Elsevier Ltd	22131388				English	Sustainable Energy Technol. Assess.	Article	Final		Scopus	2-s2.0-85085564009
Bayar Y., Yilar M., Akan K., Gene N.	57201991072;55485215500;22953153700;55931775900;	Comparative effects of some extraction solvents on the antioxidant, antifungal and bioherbicides activity of in vitro conditions of crambe orientalis crude extracts	2020	Fresenius Environmental Bulletin	29	7 A		6181	6190				https://www.scopus.com/inward/record.uri?eid=2-s2.0-85091598342&partnerID=40&md5=fae6bdd1a08782ff58ea32447c8cb6cd	Kirsehir Ahi Evran University, Agriculture Faculty, Plant Protection Department, Kirsehir, 40200, Turkey; Tokat Gaziosmanpasa University, Arts and Sciences Faculty, Chemistry Department, Tokat, 60010, Turkey	Bayar, Y., Kirsehir Ahi Evran University, Agriculture Faculty, Plant Protection Department, Kirsehir, 40200, Turkey; Yilar, M., Kirsehir Ahi Evran University, Agriculture Faculty, Plant Protection Department, Kirsehir, 40200, Turkey; Akan, K., Kirsehir Ahi Evran University, Agriculture Faculty, Plant Protection Department, Kirsehir, 40200, Turkey; Gene, N., Tokat Gaziosmanpasa University, Arts an…	There are important benefits in finding environmentally friendly methods that can replace pesticide in some plant biotic stress factors, by integrated pest management principles. Besides, it is a necessity to improvement and adapt alternative methods or technical to chemical control to sustainable agriculture plant productions. This study was carried out to determine extracts obtained from the Cr…	Antifungal effect; Antioxidant effect; Bioherbicidal effect; Crambe orientalis	alternative agriculture; antimicrobial activity; antioxidant; chemical control; extraction method; germination; integrated pest management; methanol; seedling; Kirsehir; Turkey; Alternaria solani; Amaranthus; Amaranthus retroflexus; Crambe orientalis; Fusarium; Fusarium sp.; Rumex crispus; Thanatephorus cucumeris; Verticillium dahliae	Bayar, Y.; Kirsehir Ahi Evran University, Turkey; email: yusuf.bayar@ahievran.edu.tr		Parlar Scientific Publications	10184619		FENBE		English	Fresenius Environ. Bull.	Article	Final		Scopus	2-s2.0-85091598342
Bersani C., Ouammi A., Sacile R., Zero E.	24068315300;30767717400;56250207700;57191041764;	Model predictive control of smart greenhouses as the path towards near zero energy consumption	2020	Energies	13	14	3647				7	10.3390/en13143647	https://www.scopus.com/inward/record.uri?eid=2-s2.0-85089623338&doi=10.3390%2fen13143647&partnerID=40&md5=bece4ac795185e83f2f3273298478d79	DIBRIS-Department on Informatics, Bioengineering, Robotics and Systems Engineering, University of Genoa, Genova, 16145, Italy; Centre for Sustainable Development, Qatar University, Doha, 2713, Qatar	Bersani, C., DIBRIS-Department on Informatics, Bioengineering, Robotics and Systems Engineering, University of Genoa, Genova, 16145, Italy; Ouammi, A., Centre for Sustainable Development, Qatar University, Doha, 2713, Qatar; Sacile, R., DIBRIS-Department on Informatics, Bioengineering, Robotics and Systems Engineering, University of Genoa, Genova, 16145, Italy; Zero, E., DIBRIS-Department on Info…	Modern agriculture represents an economic sector that can mainly benefit from technology innovation according to the principles suggested by Industry 4.0 for smart farming systems. Greenhouse industry is significantly becoming more and more technological and automatized to improve the quality and efficiency of crop production. Smart greenhouses are equipped with forefront IoT- and ICT-based monit…	Control strategies; Energy saving; Greenhouse; Model predictive control; Precision agriculture; Sustainability	Agricultural robots; Crops; Cultivation; Energy efficiency; Energy utilization; Greenhouses; Humidity control; Remote sensing; Sustainable development; Control strategies; Microclimate conditions; Modern agricultures; Monitoring and control systems; Real-time information; Sustainable agriculture; Technological solution; Technology innovation; Model predictive control	Bersani, C.; DIBRIS-Department on Informatics, Italy; email: chiara.bersani@unige.it		MDPI AG	19961073				English	Energies	Review	Final	All Open Access, Gold	Scopus	2-s2.0-85089623338
Mosavi A., Sajedi-Hosseini F., Choubin B., Taromideh F., Rahi G., Dineva A.A.	57191408081;57193929864;56429625800;57218116459;57218116400;55635385900;	Susceptibility mapping of soil water erosion using machine learning models	2020	Water (Switzerland)	12	7	1995				12	10.3390/w12071995	https://www.scopus.com/inward/record.uri?eid=2-s2.0-85087969016&doi=10.3390%2fw12071995&partnerID=40&md5=79c88b104f5f9a575dea896d17660af1	Environmental Quality, Atmospheric Science and Climate Change Research Group, Ton Duc Thang University, Ho Chi Minh City, 758307, Viet Nam; Faculty of Environment and Labour Safety, Ton Duc Thang University, Ho Chi Minh City, 758307, Viet Nam; Department of Reclamation of Arid and Mountainous Regions, Faculty of Natural Resources, University of Tehran, Karaj, 31585-77871, Iran; Soil Conservation …	Mosavi, A., Environmental Quality, Atmospheric Science and Climate Change Research Group, Ton Duc Thang University, Ho Chi Minh City, 758307, Viet Nam, Faculty of Environment and Labour Safety, Ton Duc Thang University, Ho Chi Minh City, 758307, Viet Nam; Sajedi-Hosseini, F., Department of Reclamation of Arid and Mountainous Regions, Faculty of Natural Resources, University of Tehran, Karaj, 3158…	Soil erosion is a serious threat to sustainable agriculture, food production, and environmental security. The advancement of accurate models for soil erosion susceptibility and hazard assessment is of utmost importance for enhancing mitigation policies and laws. This paper proposes novel machine learning (ML) models for the susceptibility mapping of the water erosion of soil. The weighted subspac…	Climate change; Earth system science; Extreme events; Extreme weather; Feature selection; Gaussian process; Hydrologic model; Machine learning; Naive bayes; Radial basis function kernel; Simulated annealing; Susceptibility; Water erosion; Weighted subspace random forest	Agricultural robots; Agriculture; Barium compounds; Decision trees; Erosion; Lithology; Machine learning; Mapping; Simulated annealing; Soil moisture; Statistical tests; Sustainable development; Textures; Water conservation; Hydrologic soil groups; Machine learning models; Normalized difference vegetation index; Probability of detection; Radial basis function kernels; Susceptibility mapping; Sust…	Mosavi, A.; Environmental Quality, Viet Nam; email: amirhosein.mosavi@tdtu.edu.vn Sajedi-Hosseini, F.; Department of Reclamation of Arid and Mountainous Regions, Iran; email: farzsajedi@ut.ac.ir		MDPI AG	20734441				English	Water	Article	Final	All Open Access, Gold	Scopus	2-s2.0-85087969016
Karthikeyan L., Chawla I., Mishra A.K.	55246841600;56803816200;57202083853;	A review of remote sensing applications in agriculture for food security: Crop growth and yield, irrigation, and crop losses	2020	Journal of Hydrology	586		124905				30	10.1016/j.jhydrol.2020.124905	https://www.scopus.com/inward/record.uri?eid=2-s2.0-85082682117&doi=10.1016%2fj.jhydrol.2020.124905&partnerID=40&md5=c983cf555e99f5b8f0220751e382a53a	Centre of Studies in Resources Engineering, IIT Bombay, Powai, Mumbai, India; Department of Civil Engineering, Clemson, SC, United States; Interdisciplinary Centre for Water Research (ICWaR), Indian Institute of Science, Bangalore, India	Karthikeyan, L., Centre of Studies in Resources Engineering, IIT Bombay, Powai, Mumbai, India, Department of Civil Engineering, Clemson, SC, United States; Chawla, I., Interdisciplinary Centre for Water Research (ICWaR), Indian Institute of Science, Bangalore, India; Mishra, A.K., Department of Civil Engineering, Clemson, SC, United States	The global population is expected to reach 9.8 billion by 2050. There is an exponential growth of food production to meet the needs of the growing population. However, the limited land and water resources, climate change, and an increase in extreme events likely to pose a significant threat for achieving the sustainable agriculture goal. Given these challenges, food security is included in the Un…	Agriculture; Crop losses; Crop yield; Data assimilation; Irrigation; Remote sensing	Agricultural robots; Agriculture; Climate change; Crops; Food supply; Irrigation; Microwave sensors; Population statistics; Satellites; Water quality; Water resources; Crop growth and yields; Crop loss; Crop yield; Data assimilation; Physics-based models; Remote sensing applications; Satellite remote sensing; Sustainable agriculture; Remote sensing; alternative agriculture; crop yield; data assim…	Mishra, A.K.; Department of Civil EngineeringUnited States; email: ashokm@g.clemson.edu		Elsevier B.V.	00221694		JHYDA		English	J. Hydrol.	Article	Final		Scopus	2-s2.0-85082682117
Sharma R., Kamble S.S., Gunasekaran A., Kumar V., Kumar A.	57196545771;36864045000;56238759300;36835614000;55716724100;	A systematic literature review on machine learning applications for sustainable agriculture supply chain performance	2020	Computers and Operations Research	119		104926				51	10.1016/j.cor.2020.104926	https://www.scopus.com/inward/record.uri?eid=2-s2.0-85082019942&doi=10.1016%2fj.cor.2020.104926&partnerID=40&md5=8f69de84d8039dd8ba0faedf967f8d8f	Operations and SCM, National Institute of Industrial Engineering (NITIE), Mumbai, 400087, India; Operations and Supply Chain Management, National Institute of Industrial Engineering (NITIE), Mumbai, 400087, India; School of Business and Public Administration, California State University, Bakersfield, 9001 Stockdale Highway, 20BDC/140, Bakersfield, CA 93311-1022, United States; Operations and Supp…	Sharma, R., Operations and SCM, National Institute of Industrial Engineering (NITIE), Mumbai, 400087, India; Kamble, S.S., Operations and Supply Chain Management, National Institute of Industrial Engineering (NITIE), Mumbai, 400087, India; Gunasekaran, A., School of Business and Public Administration, California State University, Bakersfield, 9001 Stockdale Highway, 20BDC/140, Bakersfield, CA 933…	Agriculture plays an important role in sustaining all human activities. Major challenges such as overpopulation, competition for resources poses a threat to the food security of the planet. In order to tackle the ever-increasing complex problems in agricultural production systems, advancements in smart farming and precision agriculture offers important tools to address agricultural sustainability…	Agricultural supply chain; Machine learning; Smart farming; Sustainability; Systematic literature review	Agriculture; Data Analytics; Decision making; Environmental technology; Food supply; Learning systems; Machine learning; Productivity; Soil conservation; Supply chains; Water conservation; Agricultural production system; Agricultural supply chains; Agricultural sustainability; Ecological sustainability; Environmental stewardship; Information and Communication Technologies; Smart farming; Systemat…	Kumar, V.; Operations and Supply Chain Management, United Kingdom; email: Vikas.Kumar@uwe.ac.uk		Elsevier Ltd	03050548		CMORA		English	Comp. Oper. Res.	Article	Final		Scopus	2-s2.0-85082019942
Chauhan S., Darvishzadeh R., Lu Y., Boschetti M., Nelson A.	57202786441;23492163200;57209347637;6701354038;57210095254;	Understanding wheat lodging using multi-temporal Sentinel-1 and Sentinel-2 data	2020	Remote Sensing of Environment	243		111804				14	10.1016/j.rse.2020.111804	https://www.scopus.com/inward/record.uri?eid=2-s2.0-85082999547&doi=10.1016%2fj.rse.2020.111804&partnerID=40&md5=968892df5f2bb7224d20701279bee76d	Faculty of Geo-information Science and Earth Observation (ITC), University of Twente, Enschede, 7500AE, Netherlands; CNR-IREA, Institute for Electromagnetic Sensing of the Environment, National Research Council, Milano, 20133, Italy	Chauhan, S., Faculty of Geo-information Science and Earth Observation (ITC), University of Twente, Enschede, 7500AE, Netherlands; Darvishzadeh, R., Faculty of Geo-information Science and Earth Observation (ITC), University of Twente, Enschede, 7500AE, Netherlands; Lu, Y., Faculty of Geo-information Science and Earth Observation (ITC), University of Twente, Enschede, 7500AE, Netherlands; Boschetti…	Crop lodging assessment is essential for evaluating yield damage and informing crop management decisions for sustainable agricultural production. While a few studies have demonstrated the potential of optical and SAR data for crop lodging assessment, large-scale crop lodging assessment has been hampered by the unavailability of dense satellite time series data. The unprecedented availability of f…	Lodging severity; Remote sensing; Sentinel-1; Sentinel-2; Sustainable agriculture; Wheat	Agricultural robots; Backscattering; Crops; Damage detection; Reflection; Remote sensing; Lodging severity; Sentinel-1; Sentinel-2; Sustainable agriculture; Wheat; Time series analysis; alternative energy; backscatter; biomechanics; remote sensing; ripening; Sentinel; spectral reflectance; synthetic aperture radar; time series analysis; wheat; Italy; Triticum aestivum	Chauhan, S.; Faculty of Geo-information Science and Earth Observation (ITC), Netherlands; email: s.chauhan@utwente.nl		Elsevier Inc.	00344257		RSEEA		English	Remote Sens. Environ.	Article	Final	All Open Access, Hybrid Gold, Green	Scopus	2-s2.0-85082999547
Velasco L., Ruiz L., Galipienso L., Rubio L., Janssen D.	55822965276;35944684600;34769813900;7007108082;35963756400;	A Historical Account of Viruses in Intensive Horticultural Crops in the Spanish Mediterranean Arc: New Challenges for a Sustainable Agriculture	2020	Agronomy	10	6	860				5	10.3390/agronomy10060860	https://www.scopus.com/inward/record.uri?eid=2-s2.0-85087059230&doi=10.3390%2fagronomy10060860&partnerID=40&md5=f78876afd415033d79cef4909428a19f	Instituto Andaluz de Investigación y Formación Agraria (IFAPA), Centro de Málaga, Churriana, Málaga, 29140, Spain; Instituto Andaluz de Investigación y Formación Agraria (IFAPA), Centro La Mojonera, La Mojonera, Almería, 04745, Spain; Centro de Protección Vegetal y Biotecnología, Instituto Valenciano de Investigaciones Agrarias (IVIA), Moncada, Valencia, 46113, Spain	Velasco, L., Instituto Andaluz de Investigación y Formación Agraria (IFAPA), Centro de Málaga, Churriana, Málaga, 29140, Spain; Ruiz, L., Instituto Andaluz de Investigación y Formación Agraria (IFAPA), Centro La Mojonera, La Mojonera, Almería, 04745, Spain; Galipienso, L., Centro de Protección Vegetal y Biotecnología, Instituto Valenciano de Investigaciones Agrarias (IVIA), Moncada, Valencia, 461…	The epidemiological dynamics followed by viruses in protected horticultural crops in the Mediterranean Arc of Spain has evolved from a majority of those transmitted by aphids to the predominance of whitefly-transmitted ones. Later, due to the shift towards an integrated control that has been quite successful in the control of aleyrodids, not so much in the control of aphids, aphid-borne viruses a…	Biological control; Climate change; Decision making; Emergent diseases; Intensive horticulture; New technologies; Plant viruses		Velasco, L.; Instituto Andaluz de Investigación y Formación Agraria (IFAPA), Spain; email: leonardo.velasco@juntadeandalucia.es		MDPI AG	20734395				English	Agronomy	Review	Final	All Open Access, Gold	Scopus	2-s2.0-85087059230
Hamany Djande C.Y., Pretorius C., Tugizimana F., Piater L.A., Dubery I.A.	57201342313;57217157770;55037561500;57198395079;7003428879;	Metabolomics: A tool for cultivar phenotyping and investigation of grain crops	2020	Agronomy	10	6	10060831				10	10.3390/agronomy10060831	https://www.scopus.com/inward/record.uri?eid=2-s2.0-85086520716&doi=10.3390%2fagronomy10060831&partnerID=40&md5=df934112b3858641e7baa4f2d51ad121	Research Centre for Plant Metabolomics, Department of Biochemistry, University of Johannesburg, P.O. Box 524, Johannesburg, Auckland Park, 2006, South Africa	Hamany Djande, C.Y., Research Centre for Plant Metabolomics, Department of Biochemistry, University of Johannesburg, P.O. Box 524, Johannesburg, Auckland Park, 2006, South Africa; Pretorius, C., Research Centre for Plant Metabolomics, Department of Biochemistry, University of Johannesburg, P.O. Box 524, Johannesburg, Auckland Park, 2006, South Africa; Tugizimana, F., Research Centre for Plant Met…	The quality of plants is often enhanced for diverse purposes such as improved resistance to environmental pressures, better taste, and higher yields. Considering the world's dependence on plants (nutrition, medicine, or biofuel), developing new cultivars with superior characteristics is of great importance. As part of the 'omics' approaches, metabolomics has been employed to investigate the large…	Biomarkers; Cultivar identification; Grain crops; Metabolomics; Secondary metabolites		Dubery, I.A.; Research Centre for Plant Metabolomics, P.O. Box 524, South Africa; email: idubery@uj.ac.za		MDPI AG	20734395				English	Agronomy	Review	Final	All Open Access, Gold	Scopus	2-s2.0-85086520716
Okine A.A., Appiah M.O., Ahmad I., Asante-Badu B., Uzoejinwa B.B.	57204241256;57208702524;57214910170;57217065791;57192910461;	Design of a green automated wireless system for optimal irrigation	2020	International Journal of Computer Network and Information Security	12	3		22	32		1	10.5815/ijcnis.2020.03.03	https://www.scopus.com/inward/record.uri?eid=2-s2.0-85086042949&doi=10.5815%2fijcnis.2020.03.03&partnerID=40&md5=44e54a59a32d91a4fe63c8a1d7b75b45	School of Communication & Information Engineering, Chongqing University of Posts and Telecommunications, Chongqing, China; College of Animal Science & Technology, Jilin Agricultural University, China; School of Agricultural Equipment Engineering, Jiangsu University, China; College of Resources & Environmental Science, Jilin Agricultural University, China; Department of Agricultural & Bioresources…	Okine, A.A., School of Communication & Information Engineering, Chongqing University of Posts and Telecommunications, Chongqing, China; Appiah, M.O., College of Animal Science & Technology, Jilin Agricultural University, China; Ahmad, I., School of Agricultural Equipment Engineering, Jiangsu University, China; Asante-Badu, B., College of Resources & Environmental Science, Jilin Agricultural Unive…	Towards sustainable agriculture, the management of scarce water resources has become more crucial. In this article, we proffer a green automated wireless system (GAWS) aimed at maximizing and efficiently utilizing water resources for irrigation. The proposed irrigation system is a green technology which will be powered exclusively by solar energy. In its operation, it uses solar-powered wireless …	Crop water requirement; Green energy; Groundwater; Irrigation systems; Wireless sensor networks				Modern Education and Computer Science Press	20749090				English	Int. J. Computer Netw. Inf. Security	Article	Final	All Open Access, Bronze	Scopus	2-s2.0-85086042949
Sambasivam V.P., Thiyagarajan G., Kabir G., Ali S.M., Khan S.A.R., Yu Z.	57217050550;57217051066;55533049300;57193722242;57188874922;56495872100;	Selection of winter season crop pattern for environmental-friendly agricultural practices in India	2020	Sustainability (Switzerland)	12	11	4562				4	10.3390/su12114562	https://www.scopus.com/inward/record.uri?eid=2-s2.0-85085926047&doi=10.3390%2fsu12114562&partnerID=40&md5=7ed5ef0d06d6c3aa1431e1bcf9c1e083	Industrial Systems Engineering, Faculty of Engineering and Applied Sciences, University of Regina, 3737 Wascana Pkwy, Regina, SK S4S 0A2, Canada; Department of Industrial and Production Engineering, Bangladesh University of Engineering and Technology, Dhaka, 1000, Bangladesh; School of Economics and Management, Tsinghua University, Beijing, 100084, China; School of Economics and Management, Chang…	Sambasivam, V.P., Industrial Systems Engineering, Faculty of Engineering and Applied Sciences, University of Regina, 3737 Wascana Pkwy, Regina, SK S4S 0A2, Canada; Thiyagarajan, G., Industrial Systems Engineering, Faculty of Engineering and Applied Sciences, University of Regina, 3737 Wascana Pkwy, Regina, SK S4S 0A2, Canada; Kabir, G., Industrial Systems Engineering, Faculty of Engineering and A…	Owing to the sudden changes in climatic conditions, monsoon failure, and scarce availability of resources because of population hike, yielding a minimum profit has become a challenge for Indian farmers. This is a severe problem for India, as a major part of the Nation's Gross Domestic Product (GDP) depends on agriculture. To change this dreadful situation, Indian farmers must employ sustainable a…	Crop pattern; Rough AHP; Sustainable agriculture; TOPSIS; Winter crops	agricultural practice; alternative agriculture; climate conditions; crop plant; crop production; farming system; Gross Domestic Product; winter; India	Kabir, G.; Industrial Systems Engineering, 3737 Wascana Pkwy, Canada; email: golam.kabir@uregina.ca		MDPI AG	20711050				English	Sustainability	Article	Final	All Open Access, Gold	Scopus	2-s2.0-85085926047
Visconti P., Giannoccaro N.I., de Fazio R., Strazzella S., Cafagna D.	7005268133;9638641900;57193447875;57210312635;35611863500;	IoT-oriented software platform applied to sensors-based farming facility with smartphone farmer app	2020	Bulletin of Electrical Engineering and Informatics	9	3		1095	1105		6	10.11591/eei.v9i3.2177	https://www.scopus.com/inward/record.uri?eid=2-s2.0-85083109750&doi=10.11591%2feei.v9i3.2177&partnerID=40&md5=74259088b8920ce36aa6798ef1299d06	Department of Innovation Engineering, University of Salento, Italy; Asepa Energy Company, Italy	Visconti, P., Department of Innovation Engineering, University of Salento, Italy; Giannoccaro, N.I., Department of Innovation Engineering, University of Salento, Italy; de Fazio, R., Department of Innovation Engineering, University of Salento, Italy; Strazzella, S., Asepa Energy Company, Italy; Cafagna, D., Department of Innovation Engineering, University of Salento, Italy	This work describes the design of innovative IoT-oriented farm management system that employs low-cost WSN for detecting soil, environmental and crops parameters that properly processed, in combination with weather forecasts, are used to determine future farming activities based on agronomic models implemented in the software platform. Goals of carried out research activity are to guarantee produ…	Cloud software platform; Data processing; IoT devices; Precise Farming; Solar-powered sensor node; Wireless sensor network		Visconti, P.; Department of Innovation Engineering, Road to Monteroni, Ecotekne Campus, Italy; email: paolo.visconti@unisalento.it		Institute of Advanced Engineering and Science	20893191				English	Bull. Electr. Eng. Inform.	Article	Final	All Open Access, Bronze, Green	Scopus	2-s2.0-85083109750
Chauhan S., Darvishzadeh R., Boschetti M., Nelson A.	57202786441;23492163200;6701354038;57210095254;	Discriminant analysis for lodging severity classification in wheat using RADARSAT-2 and Sentinel-1 data	2020	ISPRS Journal of Photogrammetry and Remote Sensing	164			138	151		7	10.1016/j.isprsjprs.2020.04.012	https://www.scopus.com/inward/record.uri?eid=2-s2.0-85083001193&doi=10.1016%2fj.isprsjprs.2020.04.012&partnerID=40&md5=9d20dc5243629d0621005a6775efa452	Faculty of Geo-information Science and Earth Observation (ITC), University of Twente, Enschede, 7500AE, Netherlands; CNR-IREA, Institute for Electromagnetic Sensing of the Environment, National Research Council, Milano, 20133, Italy	Chauhan, S., Faculty of Geo-information Science and Earth Observation (ITC), University of Twente, Enschede, 7500AE, Netherlands; Darvishzadeh, R., Faculty of Geo-information Science and Earth Observation (ITC), University of Twente, Enschede, 7500AE, Netherlands; Boschetti, M., CNR-IREA, Institute for Electromagnetic Sensing of the Environment, National Research Council, Milano, 20133, Italy; Ne…	[No abstract available]	Lodging score; Lodging severity; PLS-DA; RADARSAT-2; Sentinel-1; Sustainable agriculture	classification; discriminant analysis; disease severity; host plant; RADARSAT; satellite data; Sentinel; wheat; Triticum aestivum	Chauhan, S.; Faculty of Geo-information Science and Earth Observation (ITC), Netherlands; email: s.chauhan@utwente.nl		Elsevier B.V.	09242716		IRSEE		English	ISPRS J. Photogramm. Remote Sens.	Article	Final	All Open Access, Hybrid Gold	Scopus	2-s2.0-85083001193
Mubanga F.C., Bwalya Umar B.	57217967478;57211855277;	Environmental discounting behaviour of smallholder farmers in Chibombo District, Central Zambia	2020	Land Use Policy	95		104551				1	10.1016/j.landusepol.2020.104551	https://www.scopus.com/inward/record.uri?eid=2-s2.0-85081957373&doi=10.1016%2fj.landusepol.2020.104551&partnerID=40&md5=f308622eb80fd7dbdc8366d55ea21c18	Department of Geography and Environmental Studies, School of Natural Sciences, University of Zambia, P. O. Box 32379, Lusaka, Zambia	Mubanga, F.C., Department of Geography and Environmental Studies, School of Natural Sciences, University of Zambia, P. O. Box 32379, Lusaka, Zambia; Bwalya Umar, B., Department of Geography and Environmental Studies, School of Natural Sciences, University of Zambia, P. O. Box 32379, Lusaka, Zambia	This study utilised 158 semi structured interviews, three focus group discussions and two key informant interviews to achieve its aim of investigating environmental discounting by smallholder farmers in Chibombo, Zambia. Results suggest that most smallholder farmers were willing to continue using mineral fertilisers in the short to medium term even when they were told there could be potentially n…	Agroforestry; Low adoption; Risk aversion; Soil conservation; Time preference	acidity; agricultural worker; agroforestry; alternative agriculture; farmers knowledge; pesticide; smallholder; soil conservation; Central Province [Zambia]; Chibombo; Zambia	Mubanga, F.C.; Department of Geography and Environmental Studies, P. O. Box 32379, Zambia; email: chisanga22@gmail.com		Elsevier Ltd	02648377				English	Land Use Policy	Article	Final		Scopus	2-s2.0-85081957373
Waseem R., Mwalupaso G.E., Waseem F., Khan H., Panhwar G.M., Shi Y.	57216206126;57208909097;57216205135;57216207135;57216979185;53664537300;	Adoption of sustainable agriculture practices in banana farm production: A study from the Sindh Region of Pakistan	2020	International Journal of Environmental Research and Public Health	17	10	3714					10.3390/ijerph17103714	https://www.scopus.com/inward/record.uri?eid=2-s2.0-85085613133&doi=10.3390%2fijerph17103714&partnerID=40&md5=374f1773163adf6141ca3c9500f6d520	College of Economics and Management, Nanjing Agricultural University, Nanjing, 210095, China; Department of Agriculture and Agribusiness, Prince G Academy and Consultancy, Kabwe, 10101, Zambia; China Centre for Food Security Studies, Nanjing Agricultural University, Nanjing, 210095, China; Department of Management, Macquarie Business School, Macquarie University, Sydney, 2121, Australia	Waseem, R., College of Economics and Management, Nanjing Agricultural University, Nanjing, 210095, China; Mwalupaso, G.E., College of Economics and Management, Nanjing Agricultural University, Nanjing, 210095, China, Department of Agriculture and Agribusiness, Prince G Academy and Consultancy, Kabwe, 10101, Zambia; Waseem, F., College of Economics and Management, Nanjing Agricultural University, …	The aim of this study was to highlight the importance of socioeconomic and psychosocial factors in the adoption of sustainable agricultural practices (SAPs) in banana farm production. To this end, data from 300 randomly selected farm households from Pakistan were collected through a structured self-report questionnaire. Using logistic regression (LR) and structural equation modeling (SEM), socioe…	Banana production; Pakistan; Psychosocial factors; Socioeconomic factors; Sustainable agricultural practices; Theory of planned behavior	adoption behavior; agricultural policy; agricultural practice; agricultural worker; alternative agriculture; farming system; fruit; sustainability; adoption; agricultural worker; article; attitude; awareness; banana; controlled study; economic status; feasibility study; household; human; human experiment; nonhuman; Pakistan; perception; poverty; questionnaire; radio; randomized controlled trial; …	Shi, Y.; College of Economics and Management, China; email: peter.shi@mq.edu.au		MDPI AG	16617827			32466128	English	Int. J. Environ. Res. Public Health	Article	Final	All Open Access, Gold, Green	Scopus	2-s2.0-85085613133
Aroonsrimorakot S., Laiphrakpam M., Paisantanakij W.	57204594863;57210321945;57219850913;	Solar panel energy technology for sustainable agriculture farming: A review	2020	International Journal of Agricultural Technology	16	3		553	562		1		https://www.scopus.com/inward/record.uri?eid=2-s2.0-85095751565&partnerID=40&md5=aaec8d44e503bbae4a66d4b758dba52f	Faculty of Environment and Resource Studies, Mahidol University, Thailand	Aroonsrimorakot, S., Faculty of Environment and Resource Studies, Mahidol University, Thailand; Laiphrakpam, M., Faculty of Environment and Resource Studies, Mahidol University, Thailand; Paisantanakij, W., Faculty of Environment and Resource Studies, Mahidol University, Thailand	Agriculture is very important to human beings because it is the sole provider of food for human. However, agricultural processes require constant energy resources for machineries operation, irrigation pumps, greenhouse heating. All of these are conventionally operated using fossil fuel. The use of fossil fuel in agricultural farms accelerates climate changes as it emits lots of greenhouse gases. …	Agricultural farm; Application of solar panel energy technology; Environmental		Aroonsrimorakot, S.; Faculty of Environment and Resource Studies, Thailand; email: sayamthai88@gmail.com		Association of Agricultural Technology in Southeast Asia	26300192				English	Int. J. Agric. Technol.	Review	Final		Scopus	2-s2.0-85095751565
Hou P.-F., Chang Y.-T., Lai J.-M., Chou K.-L., Tai S.-F., Tseng K.-C., Chow C.-N., Jeng S.-L., Huang H.-J., Chang W.-C.	57196562738;55847148000;57216872800;57216874179;56940061100;57196260328;56888310600;57154895300;7405613035;51260980400;	Long-term effects of fertilizers with regional climate variability on yield trends of sweet corn	2020	Sustainability (Switzerland)	12	9	3528				1	10.3390/SU12093528	https://www.scopus.com/inward/record.uri?eid=2-s2.0-85085074861&doi=10.3390%2fSU12093528&partnerID=40&md5=52a3657220de970736b9598bc724087c	Kaohsiung District Agricultural Research and Extension Station, Pingtung, 90846, Taiwan; Department of Life Sciences, National Cheng Kung University, Tainan, 70101, Taiwan; College of Biosciences and Biotechnology, NCKU-AS Graduate Program in Translational Agricultural Sciences, National Cheng Kung University, Tainan, 70101, Taiwan; Department of Statistics and Center for Innovative FinTech Busin…	Hou, P.-F., Kaohsiung District Agricultural Research and Extension Station, Pingtung, 90846, Taiwan, Department of Life Sciences, National Cheng Kung University, Tainan, 70101, Taiwan; Chang, Y.-T., Kaohsiung District Agricultural Research and Extension Station, Pingtung, 90846, Taiwan; Lai, J.-M., Kaohsiung District Agricultural Research and Extension Station, Pingtung, 90846, Taiwan; Chou, K.-L…	Climate change affects global crop production year after year. Exploring the impact of different fertilization methods on crop yield stability has become an extremely important topic in sustainable agriculture. The objective of this study is to explore the effects of various fertilization regimes with climate variability on yield stability for sweet corn production in southern Taiwan. Three ferti…	Fertilizations; Microbiome; Regional climate change; Soil properties; Sweet corn yield	alternative agriculture; climate change; climate variation; crop production; crop yield; fertilizer application; long-term change; maize; regional climate; trend analysis; Taiwan; Zea mays	Huang, H.-J.; Institute of Tropical Plant Sciences and Microbiology, Taiwan; email: haojen@mail.ncku.edu.tw		MDPI AG	20711050				English	Sustainability	Article	Final	All Open Access, Gold	Scopus	2-s2.0-85085074861
Dadashzadeh M., Abbaspour-Gilandeh Y., Mesri-Gundoshmian T., Sabzi S., Hernández-Hernández J.L., Hernández-Hernández M., Ignacio Arribas J.	57216866533;26424175600;57189095824;55210810600;56336591000;57196147052;7103041133;	Weed classification for site-specific weed management using an automated stereo computer-vision machine-learning system in rice fields	2020	Plants	9	5	559				4	10.3390/plants9050559	https://www.scopus.com/inward/record.uri?eid=2-s2.0-85085018774&doi=10.3390%2fplants9050559&partnerID=40&md5=dc1a2a0301ff080214f4b0d4f8ca3094	Department of Biosystems Engineering, College of Agriculture and Natural Resources, University of Mohaghegh Ardabili, Ardabil, 56199-11367, Iran; Division of Research and Graduate Studies, TecNM/Technological Institute of Chilpancingo, Chilpancingo, 39070, Mexico; Autonomous University of Guerrero, Chilpancingo, 39070, Mexico; Department of Teoría de la Señal y Comunicaciones, University of Valla…	Dadashzadeh, M., Department of Biosystems Engineering, College of Agriculture and Natural Resources, University of Mohaghegh Ardabili, Ardabil, 56199-11367, Iran; Abbaspour-Gilandeh, Y., Department of Biosystems Engineering, College of Agriculture and Natural Resources, University of Mohaghegh Ardabili, Ardabil, 56199-11367, Iran; Mesri-Gundoshmian, T., Department of Biosystems Engineering, Colle…	Site-specific weed management and selective application of herbicides as eco-friendly techniques are still challenging tasks to perform, especially for densely cultivated crops, such as rice. This study is aimed at developing a stereo vision system for distinguishing between rice plants and weeds and further discriminating two types of weeds in a rice field by using artificial neural networks (AN…	Eco-friendly technique; Metaheuristic algorithm; Rice field; Site-specific management; Sustainable agriculture; Weed		Ignacio Arribas, J.; Department of Teoría de la Señal y Comunicaciones, Spain; email: jarribas@tel.uva.es		MDPI AG	22237747				English	Plants	Article	Final	All Open Access, Gold, Green	Scopus	2-s2.0-85085018774
Khaleghi M., Hassanpour F., Karandish F., Shahnazari A.	57215433564;37029577900;56681208300;23010000900;	Integrating partial root-zone drying and saline water irrigation to sustain sunflower production in freshwater-scarce regions	2020	Agricultural Water Management	234		106094				2	10.1016/j.agwat.2020.106094	https://www.scopus.com/inward/record.uri?eid=2-s2.0-85080878215&doi=10.1016%2fj.agwat.2020.106094&partnerID=40&md5=cc15effba2b50875d81de88f1f711475	Water Engineering Department, University of Zabol, Zabol, Iran; Twente Water Centre, University of Twente, P.O. Box 217, Enschede, 7500AE, Netherlands; Water Engineering Department, Sari Agricultural Sciences and Natural Resources University, Sari, Iran	Khaleghi, M., Water Engineering Department, University of Zabol, Zabol, Iran; Hassanpour, F., Water Engineering Department, University of Zabol, Zabol, Iran; Karandish, F., Water Engineering Department, University of Zabol, Zabol, Iran, Twente Water Centre, University of Twente, P.O. Box 217, Enschede, 7500AE, Netherlands; Shahnazari, A., Water Engineering Department, Sari Agricultural Sciences a…	Applying saline water resources for irrigating croplands requires serious attentions when sustainable agriculture is considered. A two-year field investigation was carried out in a drip-irrigated sunflower field under six irrigation treatments, including (i) full freshwater irrigation (FI), full irrigation with diluted seawater (DS) (SI), alternate DS-freshwater irrigation (FSI), freshwater-PRD (…	Diluted seawater; Irrigation water productivity; Partial root-zone drying; Salt accumulation; Sunflower production	Cost effectiveness; Crops; Drying; Grain (agricultural product); Productivity; Seawater effects; Water resources; Field investigation; Irrigation treatments; Irrigation waters; Nitrogen content; Root zone; Saline water irrigations; Salt accumulations; Sustainable agriculture; Irrigation; accumulation; crop yield; dicotyledon; drip irrigation; rhizosphere; salt water; seawater; yield response; Hel…	Karandish, F.; Water Engineering Department, Iran; email: f.karandish@utwente.nl		Elsevier B.V.	03783774		AWMAD		English	Agric. Water Manage.	Article	Final	All Open Access, Hybrid Gold	Scopus	2-s2.0-85080878215
Sangare D., Coulibaly L.S., Sylla S., Coulibaly L.	56723909400;18633724900;57216950871;56134092600;	Effect of treated greywater by black shale and laterite on Lactuca sativa L. germination rate	2020	African Journal of Science, Technology, Innovation and Development	12	3		265	271			10.1080/20421338.2020.1733795	https://www.scopus.com/inward/record.uri?eid=2-s2.0-85085483401&doi=10.1080%2f20421338.2020.1733795&partnerID=40&md5=a68aafbb24f83419afab3f2fc6a579e6	Department of Agronomic, Forestry and Environmental Engineering, University of Man, Cote d'Ivoire; Department of Science and Environmental Management, University of Nangui Abrogoua, Cote d'Ivoire	Sangare, D., Department of Agronomic, Forestry and Environmental Engineering, University of Man, Cote d'Ivoire; Coulibaly, L.S., Department of Agronomic, Forestry and Environmental Engineering, University of Man, Cote d'Ivoire; Sylla, S., Department of Science and Environmental Management, University of Nangui Abrogoua, Cote d'Ivoire; Coulibaly, L., Department of Agronomic, Forestry and Environme…	Greywater reuse for agricultural irrigation may contribute to reduced use of chemical fertilizers, and is helping to conserve scarce freshwater source. However, treatment methods that reduce the harmful effects of untreated greywater are essential for sustainable agriculture. This study aims to evaluate greywater treatment by geo-materials (shale and laterite) and to investigate the germination r…	batch experiment; black shale; germination rates; greywater; laterite		Sangare, D.; Department of Agronomic, Cote d'Ivoire; email: drissa.sangare@univ-man.edu.ci		Taylor and Francis Ltd.	20421338				English	Afr. J. Sci. Technol. Innov. Dev.	Article	Final		Scopus	2-s2.0-85085483401
Cimpoiaşu M.O., Kuras O., Pridmore T., Mooney S.J.	57214872717;14014026700;6701847105;7005304183;	Potential of geoelectrical methods to monitor root zone processes and structure: A review	2020	Geoderma	365		114232				8	10.1016/j.geoderma.2020.114232	https://www.scopus.com/inward/record.uri?eid=2-s2.0-85079344705&doi=10.1016%2fj.geoderma.2020.114232&partnerID=40&md5=6111df4e460b44dff862eb96bdb8f98a	Division of Agriculture and Environmental Sciences, School of Bioscience, University of Nottingham, Sutton Bonington, Leicestershire LE12 5RD, United Kingdom; Geophysical Tomography Team, British Geological Survey, Keyworth, Nottinghamshire NG12 5GG, United Kingdom; School of Computer Science, University of Nottingham, Wollaton Road, Nottingham, Nottinghamshire NG8 1BB, United Kingdom	Cimpoiaşu, M.O., Division of Agriculture and Environmental Sciences, School of Bioscience, University of Nottingham, Sutton Bonington, Leicestershire LE12 5RD, United Kingdom, Geophysical Tomography Team, British Geological Survey, Keyworth, Nottinghamshire NG12 5GG, United Kingdom; Kuras, O., Geophysical Tomography Team, British Geological Survey, Keyworth, Nottinghamshire NG12 5GG, United Kingd…	Understanding the processes that control mass and energy exchanges between soil, plants and the atmosphere plays a critical role for understanding the root zone system, but it is also beneficial for practical applications such as sustainable agriculture and geotechnics. Improved process understanding demands fast, minimally invasive and cost-effective methods of monitoring the shallow subsurface.…	Electrical-properties; Geoelectrical methods; Geophysics; modelling; Root detection; Root system monitoring; Root zone soil moisture; Root zone structure	Agriculture; Cost effectiveness; Electric properties; Geophysics; Hydrology; Models; Soil moisture; Structural geology; Geoelectrical methods; Root detections; Root system; Root zone; Root zone soil moistures; Inverse problems; detection method; electrical property; geophysics; logging (geophysics); modeling; rhizosphere; soil moisture	Cimpoiaşu, M.O.Nicker Hill, United Kingdom; email: mcim@bgs.ac.uk		Elsevier B.V.	00167061		GEDMA		English	Geoderma	Review	Final	All Open Access, Hybrid Gold, Green	Scopus	2-s2.0-85079344705
Chen N., Li X., Šimůnek J., Shi H., Ding Z., Zhang Y.	57210753466;35211103500;35561493700;55448172600;57195996065;57213272520;	The effects of biodegradable and plastic film mulching on nitrogen uptake, distribution, and leaching in a drip-irrigated sandy field	2020	Agriculture, Ecosystems and Environment	292		106817				16	10.1016/j.agee.2020.106817	https://www.scopus.com/inward/record.uri?eid=2-s2.0-85077756349&doi=10.1016%2fj.agee.2020.106817&partnerID=40&md5=821edf1213ca67b569d584994bbb0d2f	College of Water Conservancy and Civil Engineering, Inner Mongolia Agricultural University, Huhhot, 010018, China; Department of Environmental Sciences, University of California Riverside, Riverside, CA 92521, United States	Chen, N., College of Water Conservancy and Civil Engineering, Inner Mongolia Agricultural University, Huhhot, 010018, China; Li, X., College of Water Conservancy and Civil Engineering, Inner Mongolia Agricultural University, Huhhot, 010018, China; Šimůnek, J., Department of Environmental Sciences, University of California Riverside, Riverside, CA 92521, United States; Shi, H., College of Water Co…	Drip irrigation under plastic film mulching with applications of the N-fertilizer is an excellent agricultural strategy, resulting in saving irrigation water, improving N use efficiency, and increasing crop yield. However, the film residue and nitrate-nitrogen (NO3-N) losses are the leading cause of non-point pollution in agricultural fields. To promote the development of sustainable agriculture,…	Biodegradable film mulching; Drip irrigation; N-fertilizer application; Nitrate nitrogen; Plastic film mulching; Sandy field	biodegradation; drip irrigation; growing season; leaching; mulching; nitrate; nitrogen; plastic; sandy soil; soil depth; Zea mays	Li, X.; College of Water Conservancy and Civil Engineering, China; email: lixianyue80@126.com		Elsevier B.V.	01678809		AEEND		English	Agric. Ecosyst. Environ.	Article	Final	All Open Access, Green	Scopus	2-s2.0-85077756349
El Chami D., Daccache A., El Moujabber M.	35721615200;15126602800;33368163000;	How can sustainable agriculture increase climate resilience? A systematic review	2020	Sustainability (Switzerland)	12	8	3119				6	10.3390/SU12083119	https://www.scopus.com/inward/record.uri?eid=2-s2.0-85084610602&doi=10.3390%2fSU12083119&partnerID=40&md5=0734f914127d7bdbe1d7551515fca7ca	Timac Agro Italia S.p. A., S.P.13-Località Ca' Nova, Ripalta Arpina (CR), I-26010, Italy; Department of Biological and Agricultural Engineering, University of California, Davis (UC Davis), CA 95616-5294, United States; International Centre for Advanced Mediterranean Agronomic Studies (CIHEAM-IAM. B), Via Ceglie 9, Valenzano (BA), 70010, Italy	El Chami, D., Timac Agro Italia S.p. A., S.P.13-Località Ca' Nova, Ripalta Arpina (CR), I-26010, Italy; Daccache, A., Department of Biological and Agricultural Engineering, University of California, Davis (UC Davis), CA 95616-5294, United States; El Moujabber, M., International Centre for Advanced Mediterranean Agronomic Studies (CIHEAM-IAM. B), Via Ceglie 9, Valenzano (BA), 70010, Italy	In the last few decades, a great deal has been written on the use of sustainable agriculture to improve the resilience of ecosystem services to climate change. However, no tangible and systematic evidence exists on how this agriculture would participate in alleviating impacts on vulnerable rural communities. This paper provides a narrative systematic review (SR) integrated with a bibliometric ana…	Agrosystems; Climate change; Resilience; Sustainable agriculture; Systematic review	alternative agriculture; biodiversity; climate change; ecosystem service; interdisciplinary approach; life cycle analysis; policy making; quantitative analysis; rural area; traditional knowledge; vulnerability	El Moujabber, M.; International Centre for Advanced Mediterranean Agronomic Studies (CIHEAM-IAM. B), Via Ceglie 9, Italy; email: elmoujabber@iamb.it		MDPI AG	20711050				English	Sustainability	Review	Final	All Open Access, Gold, Green	Scopus	2-s2.0-85084610602
Phinzi K., Abriha D., Bertalan L., Holb I., Szabó S.	57205605686;57207767058;56922261600;6603012990;35552595100;	Machine learning for gully feature extraction based on a pan-sharpened multispectral image: Multiclass vs. Binary approach	2020	ISPRS International Journal of Geo-Information	9	4	252				10	10.3390/ijgi9040252	https://www.scopus.com/inward/record.uri?eid=2-s2.0-85083768890&doi=10.3390%2fijgi9040252&partnerID=40&md5=fc40c25abf781ed41ebf1e525588f103	Doctoral School of Earth Sciences, Department of Physical Geography and Geoinformatics, University of Debrecen, Egyetem tér 1, Debrecen, 4032, Hungary; Department of Physical Geography and Geoinformatics, University of Debrecen, Egyetem tér 1, Debrecen, 4032, Hungary; Institute of Horticulture, University of Debrecen, Böszörményi út 138, Debrecen, 4032, Hungary	Phinzi, K., Doctoral School of Earth Sciences, Department of Physical Geography and Geoinformatics, University of Debrecen, Egyetem tér 1, Debrecen, 4032, Hungary; Abriha, D., Doctoral School of Earth Sciences, Department of Physical Geography and Geoinformatics, University of Debrecen, Egyetem tér 1, Debrecen, 4032, Hungary; Bertalan, L., Department of Physical Geography and Geoinformatics, Univ…	Gullies reduce both the quality and quantity of productive land, posing a serious threat to sustainable agriculture, hence, food security. Machine Learning (ML) algorithms are essential tools in the identification of gullies and can assist in strategic decision-making relevant to soil conservation. Nevertheless, accurate identification of gullies is a function of the selected ML algorithms, the i…	Erosion; Image classification; Linear discriminant analysis; Random forest; Support vector machine		Phinzi, K.; Doctoral School of Earth Sciences, Egyetem tér 1, Hungary; email: phinzi.kwanele@science.unideb.hu		MDPI AG	22209964				English	ISPRS Int. J. Geo-Inf.	Article	Final	All Open Access, Gold	Scopus	2-s2.0-85083768890
Sarker M.N.I., Islam M.S., Murmu H., Rozario E.	57216352193;57216431247;57216440327;57216431503;	Role of big data on digital farming	2020	International Journal of Scientific and Technology Research	9	4		1222	1225		2		https://www.scopus.com/inward/record.uri?eid=2-s2.0-85083496987&partnerID=40&md5=2f2f612b053729c968940e9efc8f94f9	Neijiang Normal University, China; Yunnan Agricultural University, China; College of Economics & Management, Yunnan Agricultural UniversityYunnan, China	Sarker, M.N.I., Neijiang Normal University, China; Islam, M.S., Yunnan Agricultural University, China; Murmu, H., College of Economics & Management, Yunnan Agricultural UniversityYunnan, China; Rozario, E., College of Economics & Management, Yunnan Agricultural UniversityYunnan, China	This study aims to explore the potential of big data technologies for ensuring digital farming. A systematic literature method has been conducted to explore the current practices as well as aspects that can help farmer at field level for increasing production. This study reveals several technologies and practices in agriculture that are based on big data for taking right decision at right time in…	Agricultural development; Digital agriculture; Digital farm; Precision agriculture; Smart agriculture; Smart farming; Sustainable agriculture				International Journal of Scientific and Technology Research	22778616				English	Int. J. Sci. Technol. Res.	Article	Final		Scopus	2-s2.0-85083496987
Codeluppi G., Cilfone A., Davoli L., Ferrari G.	57212269027;57195604827;56400790400;7201855637;	LoraFarM: A LoRaWAN-based smart farming modular IoT architecture	2020	Sensors (Switzerland)	20	7	2028				25	10.3390/s20072028	https://www.scopus.com/inward/record.uri?eid=2-s2.0-85083228925&doi=10.3390%2fs20072028&partnerID=40&md5=489a04e1fc9c0ee72abeada5e0655d8d	Internet of Things (IoT) Lab, Department of Engineering and Architecture, University of Parma, Parco Area delle Scienze, 181/A, Parma, 43124, Italy	Codeluppi, G., Internet of Things (IoT) Lab, Department of Engineering and Architecture, University of Parma, Parco Area delle Scienze, 181/A, Parma, 43124, Italy; Cilfone, A., Internet of Things (IoT) Lab, Department of Engineering and Architecture, University of Parma, Parco Area delle Scienze, 181/A, Parma, 43124, Italy; Davoli, L., Internet of Things (IoT) Lab, Department of Engineering and A…	Presently, the adoption of Internet of Things (IoT)-related technologies in the Smart Farming domain is rapidly emerging. The ultimate goal is to collect, monitor, and effectively employ relevant data for agricultural processes, with the purpose of achieving an optimized and more environmentally sustainable agriculture. In this paper, a low-cost, modular, and Long-Range Wide-Area Network (LoRaWAN…	Heterogeneous networks; IEEE 802.11; Internet of Things; LoRaWAN; Multi-protocol gateway; Smart Agriculture; Smart Farms; WSN	Agricultural robots; Agriculture; Data visualization; Middleware; Network architecture; Wide area networks; Agricultural process; Environmental data; Greenhouse vegetables; Internet of Things (IOT); Iot architectures; Sustainable agriculture; Temperature and humidities; Web-based visualization; Internet of things	Ferrari, G.; Internet of Things (IoT) Lab, Parco Area delle Scienze, 181/A, Italy; email: gianluigi.ferrari@unipr.it		MDPI AG	14248220				English	Sensors	Article	Final	All Open Access, Gold, Green	Scopus	2-s2.0-85083228925
Yoshimura M., Dieckmann M., Dakas P.-Y., Fonné-Pfister R., Screpanti C., Hermann K., Rendine S., Quinodoz P., Horoz B., Catak S., De Mesmaeker A.	56797370600;35315551200;14046805000;6603294798;6507223214;57211598341;36651625700;56872784700;57216221500;57211720025;7003560847;	Total Synthesis and Biological Evaluation of Zealactone 1a/b	2020	Helvetica Chimica Acta	103	4	e2000017				2	10.1002/hlca.202000017	https://www.scopus.com/inward/record.uri?eid=2-s2.0-85082867590&doi=10.1002%2fhlca.202000017&partnerID=40&md5=a9fe3df8af78aec3f438f5128eb17370	Laboratorium für Organische Chemie, Department of Chemistry and Applied Biosciences, ETH, Zürich, CH, Zürich, 8093, Switzerland; Syngenta Crop Protection AG, Chemical Research, Schaffhauserstrasse 101, Stein, CH-4332, Switzerland; Bogazici University, Department of Chemistry, Bebek, TR, Istanbul 34342, Turkey	Yoshimura, M., Laboratorium für Organische Chemie, Department of Chemistry and Applied Biosciences, ETH, Zürich, CH, Zürich, 8093, Switzerland; Dieckmann, M., Syngenta Crop Protection AG, Chemical Research, Schaffhauserstrasse 101, Stein, CH-4332, Switzerland; Dakas, P.-Y., Syngenta Crop Protection AG, Chemical Research, Schaffhauserstrasse 101, Stein, CH-4332, Switzerland; Fonné-Pfister, R., Syn…	Strigolactones are plant hormones, which play pivotal roles in plant growth and development with potential application in sustainable agriculture. Recently, zealactone 1a/b has been identified as the major strigolactone from the root exudates of corn. Although zealactone is a promising molecule affecting signaling in the rhizosphere as well as in planta, evaluating its biological activities has b…	crop enhancement; hormones; ketene addition; soil stability; strigolactone; sustainable agriculture; total synthesis	Agricultural robots; Agriculture; Bioactivity; Hormones; Soils; Baeyer Villiger oxidation; Biological evaluation; Chemical instability; Gamma butyrolactone; Natural abundance; Sustainable agriculture; Synthetic analogues; [2+2] cycloaddition; Synthesis (chemical); lactone derivative; phytohormone; unclassified drug; zealactone 1a b; Article; Baeyer Villiger reaction; biological activity; controll…	De Mesmaeker, A.; Syngenta Crop Protection AG, Schaffhauserstrasse 101, Switzerland; email: alain.de_mesmaeker@syngenta.com		Wiley Blackwell	0018019X		HCACA		English	Helv. Chim. Acta	Article	Final		Scopus	2-s2.0-85082867590
Brook A., De Micco V., Battipaglia G., Erbaggio A., Ludeno G., Catapano I., Bonfante A.	36633926500;6506844046;6507001590;23008175200;54974187300;6506092580;26326738700;	A smart multiple spatial and temporal resolution system to support precision agriculture from satellite images: Proof of concept on Aglianico vineyard	2020	Remote Sensing of Environment	240		111679				13	10.1016/j.rse.2020.111679	https://www.scopus.com/inward/record.uri?eid=2-s2.0-85079086773&doi=10.1016%2fj.rse.2020.111679&partnerID=40&md5=32224edf76e1a66aa470acfc9172545a	Spectroscopy & Remote Sensing Laboratory, Department of Geography and Environmental Studies, University of Haifa, Mount Carmel, 3498838, Israel; Department of Agricultural Sciences, University of Naples Federico II, Via Università 100, Naples, Portici, I-80055, Italy; Department of Environmental, Biological and Pharmaceutical Sciences and Technologies, University of Campania “L. Vanvitelli”, Via …	Brook, A., Spectroscopy & Remote Sensing Laboratory, Department of Geography and Environmental Studies, University of Haifa, Mount Carmel, 3498838, Israel; De Micco, V., Department of Agricultural Sciences, University of Naples Federico II, Via Università 100, Naples, Portici, I-80055, Italy; Battipaglia, G., Department of Environmental, Biological and Pharmaceutical Sciences and Technologies, Un…	In this century, one of the main objectives of agriculture is sustainability addressed to achieve food security, based on the improvement of use efficiency of farm resources, the increasing of crop yield and quality, under climate change conditions. The optimization of farm resources, as well as the control of soil degradation processes (e.g., soil erosion), can be realized through crop monitorin…	And isotopes; CNN image reconstruction; Dendro-ecological analysis; Pan-sharpening; Plant hydraulics; Precision agriculture; Sentinel-2A; UAV; Vineyard plant status; Wood anatomy	Climate change; Convolutional neural networks; Crops; Efficiency; Food supply; Forestry; Isotopes; Physiological models; Physiology; Precision agriculture; Soil conservation; Sustainable development; Unmanned aerial vehicles (UAV); Vegetation; Ecological analysis; Pan-sharpening; Plant status; Sentinel-2A; Wood anatomy; Image reconstruction; alternative agriculture; artificial neural network; cli…	Bonfante, A.; Institute for Mediterranean Agricultural and Forest Systems -CNR-ISAFOM, Via Patacca, 85, Italy; email: Antonello.bonfante@cnr.it		Elsevier Inc.	00344257		RSEEA		English	Remote Sens. Environ.	Article	Final		Scopus	2-s2.0-85079086773
Grewer U., Rodriguez D.	57202287186;35180358600;	The sustainable intensification of farming systems. A review of cross-disciplinary research methods	2020	CAB Reviews: Perspectives in Agriculture, Veterinary Science, Nutrition and Natural Resources	14	60	PAVSNNR201914060					10.1079/PAVSNNR201914060	https://www.scopus.com/inward/record.uri?eid=2-s2.0-85093066946&doi=10.1079%2fPAVSNNR201914060&partnerID=40&md5=07255c19e58d3858b21062a27a8d275d	Queensland Alliance for Agriculture and Food Innovation (QAAFI), University of Queensland, Brisbane, QLD 4072, Australia; Commonwealth Scientific and Industrial Research Organisation (CSIRO), Brisbane, QLD 4072, Australia	Grewer, U., Queensland Alliance for Agriculture and Food Innovation (QAAFI), University of Queensland, Brisbane, QLD 4072, Australia, Commonwealth Scientific and Industrial Research Organisation (CSIRO), Brisbane, QLD 4072, Australia; Rodriguez, D., Queensland Alliance for Agriculture and Food Innovation (QAAFI), University of Queensland, Brisbane, QLD 4072, Australia	The sustainable intensification of agriculture is a widely utilized research and policy concept that has been subject to an extensive body of scientific literature. A key aspect of the concept is its multi-dimensional and cross-disciplinary nature, and the need for cross-disciplinary research methodologies that integrate biophysical and socio-economic approaches to inform the suitability of alter…	Farming systems; Intensification; Interdisciplinary research; Sustainable agriculture		Grewer, U.; Queensland Alliance for Agriculture and Food Innovation (QAAFI), Australia; email: u.grewer@uq.edu.au		CABI International	17498848				English	CAB Rev. Perspect. Agric. Vet. Sci. Nutr. Nat. Resour.	Review	Final		Scopus	2-s2.0-85093066946
Khanam M., Ara G., Rahman A.S., Islam Z., Farhad S., Khan S.S., Sanin K.I., Rahman M.M., Majoor H., Ahmed T.	23501857700;36867504400;15045508100;8415013100;57205384260;57205385971;55776317500;57205384280;57205384705;57199863008;	Factors affecting food security in women enrolled in a program for vulnerable group development	2020	Current Developments in Nutrition	4	4	nzaa037				1	10.1093/cdn/nzaa037	https://www.scopus.com/inward/record.uri?eid=2-s2.0-85083992957&doi=10.1093%2fcdn%2fnzaa037&partnerID=40&md5=b138155590158f2ba0b5d73d0e30bfb9	International Centre for Diarrhoeal Disease Research, Bangladesh (Icddr, B), Dhaka, Bangladesh; World Food Programme, IDB Bhaban, IDB Bhaban 14th, 16th and 17th Floor E/8-A, Dhaka, 1207, Bangladesh	Khanam, M., International Centre for Diarrhoeal Disease Research, Bangladesh (Icddr, B), Dhaka, Bangladesh; Ara, G., International Centre for Diarrhoeal Disease Research, Bangladesh (Icddr, B), Dhaka, Bangladesh; Rahman, A.S., International Centre for Diarrhoeal Disease Research, Bangladesh (Icddr, B), Dhaka, Bangladesh; Islam, Z., International Centre for Diarrhoeal Disease Research, Bangladesh …	Background: Food security is defined as physical and economic access to sufficient food to meet the dietary requirements for a productive and healthy life. Evidence from the literature suggests that >800 million people worldwide are food insecure. Vulnerable Group Development (VGD) is the largest social safety net of the Government of Bangladesh targeting ultra-poor women to end hunger, achieve f…	Assessment; Food insecurity; Food security; Social safety net; Women	adult; agricultural land; Article; Bangladesh; controlled study; electricity; family size; female; fever; food assistance; food insecurity; food security; fortified food; health program; household; household economic status; housewife; housing; human; hunger; male; nutritional requirement; poultry; prevalence; priority journal; purchasing; rice; vulnerable population	Ara, G.; International Centre for Diarrhoeal Disease Research, Bangladesh; email: gulshan.ara@icddrb.org		Oxford University Press	24752991				English	Curr. Dev. Nutr.	Article	Final	All Open Access, Gold, Green	Scopus	2-s2.0-85083992957
Singh A., Dhiman N., Kar A.K., Singh D., Purohit M.P., Ghosh D., Patnaik S.	57226053575;57192066360;57192063505;57214416386;56673659400;57186997300;15830168700;	Advances in controlled release pesticide formulations: Prospects to safer integrated pest management and sustainable agriculture	2020	Journal of Hazardous Materials	385		121525				47	10.1016/j.jhazmat.2019.121525	https://www.scopus.com/inward/record.uri?eid=2-s2.0-85075532445&doi=10.1016%2fj.jhazmat.2019.121525&partnerID=40&md5=2eb931ea6caf4534ea1a387b5ab24897	Water Analysis Laboratory, Nanomaterials Toxicology Group, CSIR-Indian Institute of Toxicology Research, (CSIR-IITR), Vishvigyan Bhawan, 31, Mahatma Gandhi Marg, Lucknow, Uttar Pradesh 226001, India; Academy of Scientific and Innovative Research (AcSIR), CSIR-Indian Institute of Toxicology Research Campus, Lucknow, Uttar Pradesh 226001, India; Immunotoxicolgy Laboratory, Food Drug and Chemical To…	Singh, A., Water Analysis Laboratory, Nanomaterials Toxicology Group, CSIR-Indian Institute of Toxicology Research, (CSIR-IITR), Vishvigyan Bhawan, 31, Mahatma Gandhi Marg, Lucknow, Uttar Pradesh 226001, India, Academy of Scientific and Innovative Research (AcSIR), CSIR-Indian Institute of Toxicology Research Campus, Lucknow, Uttar Pradesh 226001, India; Dhiman, N., Water Analysis Laboratory, Nan…	As the world is striving hard towards sustainable agricultural practices for a better tomorrow, one of the primary focuses is on effective pest management for enhanced crop productivity. Despite newer and potent chemicals as pesticides, there are still substantial crop losses, and if by any means this loss can be tackled; it will alleviate unwanted excessive use of chemical pesticides. Scientific…	Active ingredients; Controlled release system; Nanopesticides; Pesticides; Sustainable agriculture	Agricultural robots; Crops; Indicators (chemical); Pest control; Active ingredients; Controlled release systems; Integrated Pest Management; Nanopesticides; Pesticide formulations; Regulatory frameworks; Sustainable agricultural; Sustainable agriculture; Pesticides; alginic acid; cellulose; chitosan; cyclodextrin; metal; microsphere; pesticide; polylactic acid; starch; alternative agriculture; bi…	Patnaik, S.; Water Analysis Laboratory, Vishvigyan Bhawan, 31, Mahatma Gandhi Marg, India; email: satyakampatnaik@iitr.res.in		Elsevier B.V.	03043894		JHMAD	31740313	English	J. Hazard. Mater.	Review	Final		Scopus	2-s2.0-85075532445
Kim J.Y.	57218177665;	Roadmap to High Throughput Phenotyping for Plant Breeding	2020	Journal of Biosystems Engineering	45	1		43	55		3	10.1007/s42853-020-00043-0	https://www.scopus.com/inward/record.uri?eid=2-s2.0-85088159640&doi=10.1007%2fs42853-020-00043-0&partnerID=40&md5=bb80bcbeab7751b39b3331dd84725b52	USDA-ARS, Arid-Land Agricultural Research Center, 21881 North Cardon Lane, Maricopa, AZ 85138, United States	Kim, J.Y., USDA-ARS, Arid-Land Agricultural Research Center, 21881 North Cardon Lane, Maricopa, AZ 85138, United States	Background: Population growth and climate uncertainty increase the demand for more food to feed the world. Finding a new variety and discovering novel genetic traits that confer stress tolerance will be a game changer in future crop production for sustainable agriculture. Developing and implementing high throughput phenotyping (HTP) technologies and skills become increasingly important to those i…	Breeding; Data Management; Image processing; Phenotyping; Sensors		Kim, J.Y.; USDA-ARS, 21881 North Cardon Lane, United States; email: james.kim2@usda.gov		Springer	17381266				English	J. Biosyst. Eng.	Article	Final		Scopus	2-s2.0-85088159640
Afzaal H., Farooque A.A., Abbas F., Acharya B., Esau T.	57214915994;37461229500;57217465564;35106704600;35721776100;	Computation of evapotranspiration with artificial intelligence for precision water resource management	2020	Applied Sciences (Switzerland)	10	5	1621				7	10.3390/app10051621	https://www.scopus.com/inward/record.uri?eid=2-s2.0-85082475744&doi=10.3390%2fapp10051621&partnerID=40&md5=0ff05441ba88669aaa53676e2c7b2441	Faculty of Sustainable Design Engineering, University of Prince Edward Island, Charlottetown, PE C1A4P3, Canada; Engineering Department, Dalhousie University, Agriculture Campus, Truro, NS B2N5E3, Canada	Afzaal, H., Faculty of Sustainable Design Engineering, University of Prince Edward Island, Charlottetown, PE C1A4P3, Canada; Farooque, A.A., Faculty of Sustainable Design Engineering, University of Prince Edward Island, Charlottetown, PE C1A4P3, Canada; Abbas, F., Faculty of Sustainable Design Engineering, University of Prince Edward Island, Charlottetown, PE C1A4P3, Canada; Acharya, B., Faculty …	Accurate estimation of reference evapotranspiration (ETo) provides useful information for water resource management and sustainable agriculture. This study estimates ETo with recurrent neural networks (RNNs), namely long short-term memory (LSTM) and bidirectional LSTM. Four representative meteorological sites (North Cape, Summerside, Harrington, and Saint Peters) were selected across Prince Edwar…	Deep learning; Irrigation scheduling; Penman-Monteith; Physical hydrology components; Recurrent neural networks; Water cycle budgeting		Farooque, A.A.; Faculty of Sustainable Design Engineering, Canada; email: afarooque@upei.ca		MDPI AG	20763417				English	Appl. Sci.	Article	Final	All Open Access, Gold	Scopus	2-s2.0-85082475744
Shine P., Upton J., Sefeedpari P., Murphy M.D.	57203543349;55650014300;50263146900;57189018808;	Energy consumption on dairy farms: A review of monitoring, prediction modelling, and analyses	2020	Energies	13	5	1288				9	10.3390/en13051288	https://www.scopus.com/inward/record.uri?eid=2-s2.0-85081746367&doi=10.3390%2fen13051288&partnerID=40&md5=d067aee4a1cb13589d091c297d1853a2	Department of Process, Energy and Transport Engineering, Cork Institute of Technology, Cork, T12 P928, Ireland; Animal and Grassland Research and Innovation Centre, Teagasc Moorepark Fermoy, Cork, P61 C996, Ireland; Wageningen Livestock Research, Wageningen University and Research, WD Wageningen, 6708, Netherlands	Shine, P., Department of Process, Energy and Transport Engineering, Cork Institute of Technology, Cork, T12 P928, Ireland; Upton, J., Animal and Grassland Research and Innovation Centre, Teagasc Moorepark Fermoy, Cork, P61 C996, Ireland; Sefeedpari, P., Wageningen Livestock Research, Wageningen University and Research, WD Wageningen, 6708, Netherlands; Murphy, M.D., Department of Process, Energy …	The global consumption of dairy produce is forecasted to increase by 19% per person by 2050. However, milk production is an intense energy consuming process. Coupled with concerns related to global greenhouse gas emissions from agriculture, increasing the production of milk must be met with the sustainable use of energy resources, to ensure the future monetary and environmental sustainability of …	Dairy; Efficiency; Energy; Machine-learning; Modelling; Review; Sustainable agriculture	Agriculture; Efficiency; Energy resources; Energy utilization; Forecasting; Gas emissions; Greenhouse gases; Learning algorithms; Learning systems; Machine learning; Models; Regression analysis; Reviews; Sustainable development; Energy; Environmental sustainability; Global consumption; Managerial practices; Prediction accuracy; Prediction modelling; Primary energy consumption; Sustainable agricul…	Murphy, M.D.; Department of Process, Ireland; email: MichaelD.Murphy@cit.ie		MDPI AG	19961073				English	Energies	Review	Final	All Open Access, Gold, Green	Scopus	2-s2.0-85081746367
Lee S.H., Goëau H., Bonnet P., Joly A.	57090030600;24450343100;57195772427;56264909800;	New perspectives on plant disease characterization based on deep learning	2020	Computers and Electronics in Agriculture	170		105220				32	10.1016/j.compag.2020.105220	https://www.scopus.com/inward/record.uri?eid=2-s2.0-85078973748&doi=10.1016%2fj.compag.2020.105220&partnerID=40&md5=ff34cc4dafcf3a33cadf4a68cef79ffd	AMAP, Univ Montpellier, CIRAD, CNRS, INRA, IRD, Montpellier, France; CIRAD, UMR AMAP, Montpellier, France; INRIA Sophia-Antipolis – ZENITH team, LIRMM, Montpellier, France	Lee, S.H., AMAP, Univ Montpellier, CIRAD, CNRS, INRA, IRD, Montpellier, France; Goëau, H., AMAP, Univ Montpellier, CIRAD, CNRS, INRA, IRD, Montpellier, France, CIRAD, UMR AMAP, Montpellier, France; Bonnet, P., AMAP, Univ Montpellier, CIRAD, CNRS, INRA, IRD, Montpellier, France, CIRAD, UMR AMAP, Montpellier, France; Joly, A., INRIA Sophia-Antipolis – ZENITH team, LIRMM, Montpellier, France	The control of plant diseases is a major challenge to ensure global food security and sustainable agriculture. Several recent studies have proposed to improve existing procedures for early detection of plant diseases through modern automatic image recognition systems based on deep learning. In this article, we study these methods in detail, especially those based on convolutional neural networks.…	Automated visual crops analysis; Deep learning; Plant diseases; Transfer learning	Crops; Disease control; Food supply; Image enhancement; Image recognition; Neural networks; Object recognition; Automated visual crops analysis; Convolutional neural network; Image recognition system; Plant disease; Plant identification; Sustainable agriculture; Transfer learning; Visualization technique; Deep learning; artificial neural network; automation; crop plant; disease incidence; food se…	Lee, S.H.; AMAP, France; email: sue-han.lee@cirad.fr		Elsevier B.V.	01681699		CEAGE		English	Comput. Electron. Agric.	Article	Final	All Open Access, Hybrid Gold, Green	Scopus	2-s2.0-85078973748
Feng X., Zhan Y., Wang Q., Yang X., Yu C., Wang H., Tang Z., Jiang D., Peng C., He Y.	57199740164;55936188000;57196062381;57209886230;55878215900;57212379997;57212385853;7401574377;35211446900;36079131500;	Hyperspectral imaging combined with machine learning as a tool to obtain high-throughput plant salt-stress phenotyping	2020	Plant Journal	101	6		1448	1461		19	10.1111/tpj.14597	https://www.scopus.com/inward/record.uri?eid=2-s2.0-85076551503&doi=10.1111%2ftpj.14597&partnerID=40&md5=f88853112043f47a5819a89e1966650d	College of Biosystems Engineering and Food Science, Zhejiang University, Hangzhou, 310058, China; State Key Laboratory of Plant Physiology and Biochemistry, College of Life Sciences, Zhejiang University, Hangzhou, 310058, China; Institute of Agricultural Equipment, Zhejiang Academy of Agricultural Sciences, Hangzhou, 310021, China; Institute of Quality and Standard for Agro-products, Zhejiang Aca…	Feng, X., College of Biosystems Engineering and Food Science, Zhejiang University, Hangzhou, 310058, China; Zhan, Y., State Key Laboratory of Plant Physiology and Biochemistry, College of Life Sciences, Zhejiang University, Hangzhou, 310058, China; Wang, Q., College of Biosystems Engineering and Food Science, Zhejiang University, Hangzhou, 310058, China; Yang, X., College of Biosystems Engineerin…	The rapid selection of salinity-tolerant crops to increase food production in salinized lands is important for sustainable agriculture. Recently, high-throughput plant phenotyping technologies have been adopted that use plant morphological and physiological measurements in a non-destructive manner to accelerate plant breeding processes. Here, a hyperspectral imaging (HSI) technique was implemente…	chemometric analysis; deep learning; hyperspectral imaging; plant breeding; plant phenotyping; salinity stress; technical advance	Agriculture; Deep learning; Image enhancement; Image segmentation; Machine learning; Physiological models; Physiology; Spectroscopy; Chemometric analysis; Plant breeding; Plant phenotyping; Salinity stress; Technical advances; Hyperspectral imaging; Agriculture; Physiology; Plants; Salinity; Segmentation; Spectroscopy; Stresses; Throughput; Abelmoschus; crop; crop production; genetic association …	He, Y.; College of Biosystems Engineering and Food Science, China; email: yhe@zju.edu.cn		Blackwell Publishing Ltd	09607412		PLJUE	31680357	English	Plant J.	Article	Final	All Open Access, Bronze	Scopus	2-s2.0-85076551503
Hanigan M.D., Daley V.L.	7006588981;57205312921;	Use of Mechanistic Nutrition Models to Identify Sustainable Food Animal Production	2020	Annual Review of Animal Biosciences	8			355	376		2	10.1146/annurev-animal-021419-083913	https://www.scopus.com/inward/record.uri?eid=2-s2.0-85080842703&doi=10.1146%2fannurev-animal-021419-083913&partnerID=40&md5=63278e12d4276379d0eee0fef5e2d714	Department of Dairy Science, Virginia Polytechnic Institute and State University, Blacksburg, Virginia 24061, United States; National Animal Nutrition Program (NANP), Department of Animal AndFood Sciences, University of Kentucky, Lexington, Kentucky 40546, United States	Hanigan, M.D., Department of Dairy Science, Virginia Polytechnic Institute and State University, Blacksburg, Virginia 24061, United States; Daley, V.L., Department of Dairy Science, Virginia Polytechnic Institute and State University, Blacksburg, Virginia 24061, United States, National Animal Nutrition Program (NANP), Department of Animal AndFood Sciences, University of Kentucky, Lexington, Kentu…	To feed people in the coming decades, an increase in sustainable animal food production is required. The efficiency of the global food production system is dependent on the knowledge and improvement of its submodels, such as food animal production. Scientists use statistical models to interpret their data, but models are also used to understand systems and to integrate their components. However, …	food production; integrated nutrition systems; mechanistic modeling; model application	absorption; agricultural worker; amino acid transport; animal food; big data; digestion; excretion; food industry; growth curve; lactation; livestock; nonhuman; precision agriculture; quantitative analysis; Review; statistical model; sustainable agriculture; tissue metabolism; animal; animal husbandry; catering service; procedures; sustainable development; theoretical model; Animal Husbandry; Ani…			Annual Reviews Inc.	21658102			31730368	English	Annu. Rev. Anim. Biosci.	Review	Final	All Open Access, Hybrid Gold, Green	Scopus	2-s2.0-85080842703
Hassani A., Azapagic A., D'Odorico P., Keshmiri A., Shokri N.	57211714940;54967174100;7004259223;34876760800;24554236300;	Desiccation crisis of saline lakes: A new decision-support framework for building resilience to climate change	2020	Science of the Total Environment	703		134718				7	10.1016/j.scitotenv.2019.134718	https://www.scopus.com/inward/record.uri?eid=2-s2.0-85074881201&doi=10.1016%2fj.scitotenv.2019.134718&partnerID=40&md5=c7fc99f27855683ae09dc0c59f91f016	Department of Chemical Engineering and Analytical Science, The University of Manchester, Manchester, United Kingdom; Department of Environmental Science, Policy & Management, UC Berkeley, CA, United States; Department of Mechanical, Aerospace & Civil Engineering, The University of Manchester, Manchester, United Kingdom	Hassani, A., Department of Chemical Engineering and Analytical Science, The University of Manchester, Manchester, United Kingdom; Azapagic, A., Department of Chemical Engineering and Analytical Science, The University of Manchester, Manchester, United Kingdom; D'Odorico, P., Department of Environmental Science, Policy & Management, UC Berkeley, CA, United States; Keshmiri, A., Department of Mecha…	River flow reductions as a result of agricultural withdrawals and climate change are rapidly desiccating endorheic lakes, increasing their salinity and affecting the bio-diversity and human wellbeing in the surrounding areas. Here we present a new framework to guide eco-hydrological restoration of saline lakes and build their resilience to climate change by optimizing agricultural land use and re…	Ecosystem services; Lake restoration; Lake Urmia; Land use management; Optimal cropping patterns; Saline lakes	Agriculture; Decision support systems; Ecosystems; Lakes; Land use; Restoration; Saline water; Ecosystem services; Lake restoration; Lake urmia; Land-use management; Optimal cropping pattern; Saline lake; Climate change; water; climate change; decision support system; desiccation; ecosystem service; environmental restoration; hydrological response; land use; river flow; saline lake; agricultural …	Azapagic, A.; Department of Chemical Engineering and Analytical Science, United Kingdom; email: adisa.azapagic@machester.ac.uk		Elsevier B.V.	00489697		STEVA	31734504	English	Sci. Total Environ.	Article	Final	All Open Access, Hybrid Gold	Scopus	2-s2.0-85074881201
Dong Y., Fu Z., Peng Y., Zheng Y., Yan H., Li X.	57193959392;57199315025;57201344042;55823482100;9744613800;36809839000;	Precision fertilization method of field crops based on the Wavelet-BP neural network in China	2020	Journal of Cleaner Production	246		118735				9	10.1016/j.jclepro.2019.118735	https://www.scopus.com/inward/record.uri?eid=2-s2.0-85074336408&doi=10.1016%2fj.jclepro.2019.118735&partnerID=40&md5=0b4f0447dc8a7be03e485115f895d1bf	China Agricultural University, Beijing, 100083, China; Beijing Laboratory of Food Quality and Safety, Beijing, 100083, China	Dong, Y., China Agricultural University, Beijing, 100083, China; Fu, Z., China Agricultural University, Beijing, 100083, China, Beijing Laboratory of Food Quality and Safety, Beijing, 100083, China; Peng, Y., China Agricultural University, Beijing, 100083, China; Zheng, Y., China Agricultural University, Beijing, 100083, China; Yan, H., China Agricultural University, Beijing, 100083, China; Li, X…	In the process of agricultural production, the yield of field crops is affected by the interaction of various factors. This relationship between soil nutrients, fertilization, and yield is very complicated. It has strongly non-linear and black box characteristics and is difficult to quantify with traditional analytic methods. This paper proposes a method for the precision fertilization of maize b…	BP neural network; Cleaner production; Fertilization; Sustainable agriculture; Wavelet analysis	Crops; Decision trees; Neural networks; Nonlinear programming; Pollution control; Support vector machines; Wavelet analysis; Agricultural pollution; Agricultural productions; BP neural networks; Cleaner production; Decomposition and reconstruction; Fertilization; Precision fertilizations; Sustainable agriculture; Wavelet decomposition	Li, X.; China Agricultural UniversityChina; email: lxxcau@cau.edu.cn		Elsevier Ltd	09596526		JCROE		English	J. Clean. Prod.	Article	Final		Scopus	2-s2.0-85074336408
Saiz-Rubio V., Rovira-Más F.	57191447021;22952133300;	From smart farming towards agriculture 5.0: A review on crop data management	2020	Agronomy	10	2	agronomy10020207				63	10.3390/agronomy10020207	https://www.scopus.com/inward/record.uri?eid=2-s2.0-85078963298&doi=10.3390%2fagronomy10020207&partnerID=40&md5=ecdd48d660b3e70abd9c20e5630e6df7	Agricultural Robotics Laboratory (ARL), Universitat Politècnica de València, Camino de Vera s/n, Valencia, 46022, Spain	Saiz-Rubio, V., Agricultural Robotics Laboratory (ARL), Universitat Politècnica de València, Camino de Vera s/n, Valencia, 46022, Spain; Rovira-Más, F., Agricultural Robotics Laboratory (ARL), Universitat Politècnica de València, Camino de Vera s/n, Valencia, 46022, Spain	The information that crops offer is turned into profitable decisions only when efficiently managed. Current advances in data management are making Smart Farming grow exponentially as data have become the key element in modern agriculture to help producers with critical decision-making. Valuable advantages appear with objective information acquired through sensors with the aim of maximizing produc…	Agriculture 4.0; AI; Big data; Farm management information system (FMIS); IoT; Robotics; Variable-rate technology (VRT)		Saiz-Rubio, V.; Agricultural Robotics Laboratory (ARL), Camino de Vera s/n, Spain; email: vesairu@upv.es		MDPI AG	20734395				English	Agronomy	Review	Final	All Open Access, Gold, Green	Scopus	2-s2.0-85078963298
Cupiał M., Kowalczyk Z.	57202773232;57212018954;	Optimization of selection of the machinery park in sustainable agriculture	2020	Sustainability (Switzerland)	12	4	1380				1	10.3390/su12041380	https://www.scopus.com/inward/record.uri?eid=2-s2.0-85081699113&doi=10.3390%2fsu12041380&partnerID=40&md5=f367560b44176331390ac0d019fcb619	Faculty of Production Engineering and Energetics, University of Agriculture in Krakow, ul. Balicka 116B, Kraków, 30-149, Poland	Cupiał, M., Faculty of Production Engineering and Energetics, University of Agriculture in Krakow, ul. Balicka 116B, Kraków, 30-149, Poland; Kowalczyk, Z., Faculty of Production Engineering and Energetics, University of Agriculture in Krakow, ul. Balicka 116B, Kraków, 30-149, Poland	A correct selection of the machinery park is vital for correct functioning of a farm. It is significant in sustainable farming where, except for economic factors, application of a suitable technique and technology in order to lead an effective production is crucial. The paper presents a method of designing a set of machines for a farm. The method was implemented in the computer application. A sui…	Calculation algorithm; Computer program; Decision support system; Ecology; Machinery park; Management of machinery park; Modelling; Optimisation; OTR-7; Sustainable agriculture	agricultural practice; agricultural production; alternative agriculture; detection method; farming system; machinery; modeling; optimization	Cupiał, M.; Faculty of Production Engineering and Energetics, ul. Balicka 116B, Poland; email: michal.cupial@ur.krakow.pl		MDPI AG	20711050				English	Sustainability	Article	Final	All Open Access, Gold	Scopus	2-s2.0-85081699113
Akrami M., Javadi A.A., Hassanein M.J., Farmani R., Dibaj M., Tabor G.R., Negm A.	57202981956;35071530500;57215579011;8585125300;57207820109;7004314888;7004092181;	Study of the effects of vent configuration on mono-span greenhouse ventilation using computational fluid dynamics	2020	Sustainability (Switzerland)	12	3	986				15	10.3390/su12030986	https://www.scopus.com/inward/record.uri?eid=2-s2.0-85081202244&doi=10.3390%2fsu12030986&partnerID=40&md5=d32858bc96d8e0b18adc43bced6ce06c	Department of Engineering, University of Exeter, Exeter, EX4 4QF, United Kingdom; Water and Water structures Engineering Department, Faculty of Engineering, Zagazig University, Zagaizg, 44519, Egypt	Akrami, M., Department of Engineering, University of Exeter, Exeter, EX4 4QF, United Kingdom; Javadi, A.A., Department of Engineering, University of Exeter, Exeter, EX4 4QF, United Kingdom; Hassanein, M.J., Department of Engineering, University of Exeter, Exeter, EX4 4QF, United Kingdom; Farmani, R., Department of Engineering, University of Exeter, Exeter, EX4 4QF, United Kingdom; Dibaj, M., Depa…	The rise in the human population, its density and scarcity of resources require cost-effective solutions for sustainable energy and water resources. Smart and sustainable agriculture is one important factor for future green cities to tackle climate change as a cost-effective solution to save energy and water. However, greenhouses (GH) require consistent ventilation due to their internal temperatu…	Air-flow; Computational fluid dynamics; Greenhouse; Humidity; Sustainability; Temperature	airflow; climate change; computational fluid dynamics; energy planning; greenhouse ecosystem; relative humidity; sustainability; ventilation; wind field	Akrami, M.; Department of Engineering, United Kingdom; email: m.akrami@exeter.ac.uk		MDPI AG	20711050				English	Sustainability	Article	Final	All Open Access, Gold, Green	Scopus	2-s2.0-85081202244
Streich J., Romero J., Gazolla J.G.F.M., Kainer D., Cliff A., Prates E.T., Brown J.B., Khoury S., Tuskan G.A., Garvin M., Jacobson D., Harfouche A.L.	57204116291;57209345429;57211407363;56124438200;57212212927;37091409800;55724417500;57193836336;7004609271;20433521400;56548186700;12138992400;	Can exascale computing and explainable artificial intelligence applied to plant biology deliver on the United Nations sustainable development goals?	2020	Current Opinion in Biotechnology	61			217	225		8	10.1016/j.copbio.2020.01.010	https://www.scopus.com/inward/record.uri?eid=2-s2.0-85079546842&doi=10.1016%2fj.copbio.2020.01.010&partnerID=40&md5=006c224ddebcd01a3660ed324db007dd	DOE Center for Bioenergy Innovation, Biosciences Division, Oak Ridge National Laboratory, Oak Ridge, TN37831, United States; Bredesen Center for Interdisciplinary Interdisciplinary Research and Graduate Education, University of Tennessee, Knoxville, TN 37996-3394, United States; Molecular Ecosystems Biology Department, Division of Environmental Genomics and Systems Biology, Lawrence Berkeley Nati…	Streich, J., DOE Center for Bioenergy Innovation, Biosciences Division, Oak Ridge National Laboratory, Oak Ridge, TN37831, United States; Romero, J., DOE Center for Bioenergy Innovation, Biosciences Division, Oak Ridge National Laboratory, Oak Ridge, TN37831, United States, Bredesen Center for Interdisciplinary Interdisciplinary Research and Graduate Education, University of Tennessee, Knoxville,…	Human population growth and accelerated climate change necessitate agricultural improvements using designer crop ideotypes (idealized plants that can grow in niche environments). Diverse and highly skilled research groups must integrate efforts to bridge the gaps needed to achieve international goals toward sustainable agriculture. Given the scale of global agricultural needs and the breadth of m…		Agriculture; Artificial intelligence; Climate change; Decision making; Digital arithmetic; Planning; Population statistics; Sustainable development; Decision making process; Exascale computing; Floating point operations per seconds; Human population growth; Plant biology; Research groups; Sustainable agriculture; United Nations; Plants (botany); artificial intelligence; bioenergy; botany; climate…			Elsevier Ltd	09581669		CUOBE	32086132	English	Curr. Opin. Biotechnol.	Review	Final	All Open Access, Green	Scopus	2-s2.0-85079546842
Kussul N., Lavreniuk M., Kolotii A., Skakun S., Rakoid O., Shumilo L.	6602485938;56667743100;55795545300;57202323039;57203459153;57208256914;	A workflow for Sustainable Development Goals indicators assessment based on high-resolution satellite data	2020	International Journal of Digital Earth	13	2		309	321		14	10.1080/17538947.2019.1610807	https://www.scopus.com/inward/record.uri?eid=2-s2.0-85065433999&doi=10.1080%2f17538947.2019.1610807&partnerID=40&md5=29847757a21167eb9345799783be4986	Department of Space Information Technologies and Systems, Space Research Institute NAS Ukraine & SSA Ukraine, Kyiv, Ukraine; Department of Information Security, National Technical University of Ukraine ‘Igor Sikorsky Kyiv Polytechnic Institute’, Kyiv, Ukraine; Department of Geographical Sciences, University of Maryland, College ParkMD, United States; NASA Goddard Space Flight Center Code 619, Gre…	Kussul, N., Department of Space Information Technologies and Systems, Space Research Institute NAS Ukraine & SSA Ukraine, Kyiv, Ukraine, Department of Information Security, National Technical University of Ukraine ‘Igor Sikorsky Kyiv Polytechnic Institute’, Kyiv, Ukraine; Lavreniuk, M., Department of Space Information Technologies and Systems, Space Research Institute NAS Ukraine & SSA Ukraine, K…	For evaluating the progresses towards achieving the Sustainable Development Goals (SDGs), a global indicator framework was developed by the UN Inter-Agency and Expert Group on Sustainable Development Goals Indicators. In this paper, we propose an improved methodology and a set of workflows for calculating SDGs indicators. The main improvements consist of using moderate and high spatial resolution…	classification maps; crop productivity; ERA-PLANET; Essential Variables; nexus approach; yield assessment		Lavreniuk, M.; Department of Space Information Technologies and Systems, Ukraine; email: nick_93@ukr.net		Taylor and Francis Ltd.	17538947				English	Int. J. Digit. Earth	Article	Final	All Open Access, Hybrid Gold	Scopus	2-s2.0-85065433999
Beyuo A.	57201915974;	NGO grassroots participatory approaches to promoting sustainable agriculture: Reality or Myth in Ghana's Upper-West Region?	2020	Renewable Agriculture and Food Systems	35	1		15	25			10.1017/S1742170518000169	https://www.scopus.com/inward/record.uri?eid=2-s2.0-85046448569&doi=10.1017%2fS1742170518000169&partnerID=40&md5=7760bff7f9731e6c2dec46f31ec1557f	Institute of Statistical Social and Economic Research (ISSER), University of Ghana, Legon, Accra, Ghana	Beyuo, A., Institute of Statistical Social and Economic Research (ISSER), University of Ghana, Legon, Accra, Ghana	Many NGOs pride themselves with their ability to use grassroots participatory approaches when working with economically disadvantaged farmers. I asked whether current participatory approaches could be relied on to promote sustainable agriculture among subsistence farmers in Ghana's Upper-West Region. To ascertain this, I employed Arnstein's (2015) ladder of citizen participation as a theoretical …	adoption; climate change; ecological protection; food security; grassroots participation; non-governmental organisations; rural poverty; small-holder farmers; Sustainable agriculture	adaptive management; agricultural worker; alternative agriculture; climate change; food safety; grassroots level; nongovernmental organization; participatory approach; rural economy; smallholder; sustainability; Ghana	Beyuo, A.; Institute of Statistical Social and Economic Research (ISSER), Ghana; email: mwintire@gmail.com		Cambridge University Press	17421705				English	Renew. Agric. Food Syst.	Article	Final		Scopus	2-s2.0-85046448569
Vincent D., Rafiqi M., Job D.	13409758500;26634274700;7005771239;	The Multiple Facets of Plant–Fungal Interactions Revealed Through Plant and Fungal Secretomics	2020	Frontiers in Plant Science	10		1626				15	10.3389/fpls.2019.01626	https://www.scopus.com/inward/record.uri?eid=2-s2.0-85078479940&doi=10.3389%2ffpls.2019.01626&partnerID=40&md5=001f045f94e67ccca7dc5616c766328c	Agriculture Victoria Research, AgriBio, Centre for AgriBioscience, Bundoora, Australia; AgroBioSciences Program, Mohammed VI Polytechnic University (UM6P), Ben Guerir, Morocco; CNRS, Université Claude Bernard Lyon 1, Institut National des Sciences Appliquées, Bayer CropScience Joint Laboratory (UMR 5240), Bayer CropScience, Lyon, France	Vincent, D., Agriculture Victoria Research, AgriBio, Centre for AgriBioscience, Bundoora, Australia; Rafiqi, M., AgroBioSciences Program, Mohammed VI Polytechnic University (UM6P), Ben Guerir, Morocco; Job, D., CNRS, Université Claude Bernard Lyon 1, Institut National des Sciences Appliquées, Bayer CropScience Joint Laboratory (UMR 5240), Bayer CropScience, Lyon, France	The plant secretome is usually considered in the frame of proteomics, aiming at characterizing extracellular proteins, their biological roles and the mechanisms accounting for their secretion in the extracellular space. In this review, we aim to highlight recent results pertaining to secretion through the conventional and unconventional protein secretion pathways notably those involving plant exo…	agriculture; apoplast; extracellular vesicles; fungal effectors; plant–fungi interactions; root exudates; whole and integrated secretomics		Vincent, D.; Agriculture Victoria Research, Australia; email: delphine.vincent@agriculture.vic.gov.au		Frontiers Media S.A.	1664462X				English	Front. Plant Sci.	Review	Final	All Open Access, Gold, Green	Scopus	2-s2.0-85078479940
[truncated: 270 more rows]
